# Supplementary material for: Pyrazinamide Susceptibility Is Driven by Activation of the SigE-Dependent Cell Envelope Stress Response in Mycobacterium tuberculosis
Source: mBio. 2022 Feb 1;13(1):e00439-21. doi: 10.1128/mbio.00439-21 (PMC8805019; doi:10.1128/mbio.00439-21)
Supplement: DATA SET S1 [file mbio.00439-21-sd001.xlsx]

## Sheet: Key
Sheet 1 shows data from replicate libraries selected on 7H9 agar. Relative abundance for each library was calculated by dividing read count per TA site by total read count from the respective library. Data used for Figure 1A.
Sheet 2 shows data from replicate libraries selected on 7H9 agar containing POA. Relative abundance for each library was calculated by dividing read count per TA site by total read count from the respective library. Data used Figure 1B.
Sheet 3 shows calculation of mean fold change in relative abundance and p values compairing 7H9 library to POA library (TA sites with ≥5 read counts). When mean RA was zero for 7H9 an average limit of detection of 5.4446E-07 was used to calculate minimum fold change, marked in bold. P values were calculated using a two tailed paired Student's T test by TA site. Overall p values by locus were calc…
Sheet 4 shows conversion of overall p values to -log10 overall p values and mean fold change in relative abundance per TA site by locus to log2 fold change.

## Sheet: 1. 7H9 insertions
Rv number	TA site	7H9 Replicate 1 Readcount	7H9 Replicate 2 Readcount	7H9 Replicate 1 Relative Abundance	7H9 Replicate 2 Relative Abundance	7H9 Mean Relative Abundance
Rv0001_(dnaA)	59	0	0	0	0	0
Rv0001_(dnaA)	71	0	0	0	0	0
Rv0001_(dnaA)	101	0	0	0	0	0
Rv0001_(dnaA)	187	0	0	0	0	0
Rv0001_(dnaA)	245	0	0	0	0	0
Rv0001_(dnaA)	332	0	0	0	0	0
Rv0001_(dnaA)	359	0	0	0	0	0
Rv0001_(dnaA)	425	0	0	0	0	0
Rv0001_(dnaA)	447	0	0	0	0	0
Rv0001_(dnaA)	470	0	0	0	0	0
Rv0001_(dnaA)	482	0	0	0	0	0
Rv0001_(dnaA)	493	0	0	0	0	0
Rv0001_(dnaA)	503	0	0	0	0	0
Rv0001_(dnaA)	513	0	0	0	0	0
Rv0001_(dnaA)	524	0	0	0	0	0
Rv0001_(dnaA)	533	0	0	0	0	0
Rv0001_(dnaA)	600	0	0	0	0	0
Rv0001_(dnaA)	652	0	0	0	0	0
Rv0001_(dnaA)	669	0	0	0	0	0
Rv0001_(dnaA)	705	0	0	0	0	0
Rv0001_(dnaA)	740	0	0	0	0	0
Rv0001_(dnaA)	783	0	0	0	0	0
Rv0001_(dnaA)	793	0	0	0	0	0
Rv0001_(dnaA)	842	0	0	0	0	0
Rv0001_(dnaA)	988	0	0	0	0	0
Rv0001_(dnaA)	1091	0	0	0	0	0
Rv0001_(dnaA)	1103	0	0	0	0	0
Rv0001_(dnaA)	1266	0	0	0	0	0
Rv0001_(dnaA)	1277	0	0	0	0	0
Rv0001_(dnaA)	1344	0	0	0	0	0
Rv0001_(dnaA)	1422	0	0	0	0	0
Rv0001_(dnaA)	1521	0	0	0	0	0
IG_Rv0002	1551	0	0	0	0	0
IG_Rv0002	1634	108	17	9.66103e-05	2.36509e-05	6.01306e-05
IG_Rv0002	1778	0	0	0	0	0
IG_Rv0002	1781	0	0	0	0	0
IG_Rv0002	1787	0	0	0	0	0
IG_Rv0002	1846	0	0	0	0	0
IG_Rv0002	1857	8	23	7.15632e-06	3.19983e-05	1.95773e-05
IG_Rv0002	1920	55	38	4.91997e-05	5.28668e-05	5.10332e-05
IG_Rv0002	2000	0	0	0	0	0
IG_Rv0002	2011	0	0	0	0	0
Rv0002_(dnaN)	2062	0	0	0	0	0
Rv0002_(dnaN)	2103	0	0	0	0	0
Rv0002_(dnaN)	2140	0	0	0	0	0
Rv0002_(dnaN)	2231	0	0	0	0	0
Rv0002_(dnaN)	2289	0	0	0	0	0
Rv0002_(dnaN)	2314	0	0	0	0	0
Rv0002_(dnaN)	2317	0	0	0	0	0
Rv0002_(dnaN)	2332	0	0	0	0	0
Rv0002_(dnaN)	2343	0	0	0	0	0
Rv0002_(dnaN)	2362	0	0	0	0	0
Rv0002_(dnaN)	2386	0	0	0	0	0
Rv0002_(dnaN)	2403	0	0	0	0	0
Rv0002_(dnaN)	2426	0	0	0	0	0
Rv0002_(dnaN)	2478	0	0	0	0	0
Rv0002_(dnaN)	2506	0	0	0	0	0
Rv0002_(dnaN)	2536	0	0	0	0	0
Rv0002_(dnaN)	2590	0	0	0	0	0
Rv0002_(dnaN)	2647	0	0	0	0	0
Rv0002_(dnaN)	2737	0	0	0	0	0
Rv0002_(dnaN)	2773	0	0	0	0	0
Rv0002_(dnaN)	2844	0	0	0	0	0
Rv0002_(dnaN)	2919	0	0	0	0	0
Rv0002_(dnaN)	3026	0	0	0	0	0
Rv0002_(dnaN)	3055	0	0	0	0	0
Rv0002_(dnaN)	3065	0	0	0	0	0
Rv0002_(dnaN)	3069	0	0	0	0	0
Rv0002_(dnaN)	3118	0	0	0	0	0
Rv0002_(dnaN)	3130	0	0	0	0	0
Rv0002_(dnaN)	3144	0	0	0	0	0
Rv0002_(dnaN)	3221	0	0	0	0	0
Rv0002_(dnaN)	3227	0	0	0	0	0
IG_Rv0003	3276	1	0	8.9454e-07	0	4.4727e-07
Rv0003_(recF)	3282	15	35	1.34181e-05	4.86931e-05	3.10556e-05
Rv0003_(recF)	3328	9	3	8.05086e-06	4.17369e-06	6.11228e-06
Rv0003_(recF)	3371	0	0	0	0	0
Rv0003_(recF)	3378	2	0	1.78908e-06	0	8.9454e-07
Rv0003_(recF)	3383	0	0	0	0	0
Rv0003_(recF)	3395	0	0	0	0	0
Rv0003_(recF)	3411	0	0	0	0	0
Rv0003_(recF)	3424	0	0	0	0	0
Rv0003_(recF)	3440	0	0	0	0	0
Rv0003_(recF)	3466	0	0	0	0	0
Rv0003_(recF)	3470	13	0	1.1629e-05	0	5.81451e-06
Rv0003_(recF)	3512	0	0	0	0	0
Rv0003_(recF)	3590	0	0	0	0	0
Rv0003_(recF)	3681	0	0	0	0	0
Rv0003_(recF)	3707	17	14	1.52072e-05	1.94772e-05	1.73422e-05
Rv0003_(recF)	3727	15	0	1.34181e-05	0	6.70905e-06
Rv0003_(recF)	3738	13	4	1.1629e-05	5.56492e-06	8.59697e-06
Rv0003_(recF)	3769	0	2	0	2.78246e-06	1.39123e-06
Rv0003_(recF)	3781	4	0	3.57816e-06	0	1.78908e-06
Rv0003_(recF)	3795	5	0	4.4727e-06	0	2.23635e-06
Rv0003_(recF)	3832	15	0	1.34181e-05	0	6.70905e-06
Rv0003_(recF)	3924	8	0	7.15632e-06	0	3.57816e-06
Rv0003_(recF)	3959	0	0	0	0	0
Rv0003_(recF)	3966	0	0	0	0	0
Rv0003_(recF)	3985	19	0	1.69963e-05	0	8.49813e-06
Rv0003_(recF)	4010	0	0	0	0	0
Rv0003_(recF)	4027	5	5	4.4727e-06	6.95615e-06	5.71443e-06
Rv0003_(recF)	4093	0	4	0	5.56492e-06	2.78246e-06
Rv0003_(recF)	4117	27	4	2.41526e-05	5.56492e-06	1.48588e-05
Rv0003_(recF)	4120	4	9	3.57816e-06	1.25211e-05	8.04962e-06
Rv0003_(recF)	4129	0	0	0	0	0
Rv0003_(recF)	4157	0	0	0	0	0
Rv0003_(recF)	4206	0	0	0	0	0
Rv0003_(recF)	4216	2	0	1.78908e-06	0	8.9454e-07
Rv0003_(recF)	4352	1	0	8.9454e-07	0	4.4727e-07
Rv0004_(-)	4663	0	0	0	0	0
Rv0004_(-)	4720	0	0	0	0	0
Rv0004_(-)	4788	0	0	0	0	0
Rv0004_(-)	4911	0	0	0	0	0
Rv0004_(-)	4960	0	0	0	0	0
Rv0004_(-)	4969	0	0	0	0	0
Rv0004_(-)	4988	10	0	8.9454e-06	0	4.4727e-06
Rv0004_(-)	4994	28	1	2.50471e-05	1.39123e-06	1.32192e-05
IG_Rv0005	5065	8	0	7.15632e-06	0	3.57816e-06
IG_Rv0005	5119	24	17	2.1469e-05	2.36509e-05	2.25599e-05
Rv0005_(gyrB)	5127	23	0	2.05744e-05	0	1.02872e-05
Rv0005_(gyrB)	5169	48	39	4.29379e-05	5.4258e-05	4.8598e-05
Rv0005_(gyrB)	5229	0	0	0	0	0
Rv0005_(gyrB)	5272	0	0	0	0	0
Rv0005_(gyrB)	5286	0	0	0	0	0
Rv0005_(gyrB)	5335	0	0	0	0	0
Rv0005_(gyrB)	5363	0	0	0	0	0
Rv0005_(gyrB)	5419	0	0	0	0	0
Rv0005_(gyrB)	5438	0	0	0	0	0
Rv0005_(gyrB)	5516	0	0	0	0	0
Rv0005_(gyrB)	5546	0	0	0	0	0
Rv0005_(gyrB)	5578	0	0	0	0	0
Rv0005_(gyrB)	5585	0	0	0	0	0
Rv0005_(gyrB)	5622	0	0	0	0	0
Rv0005_(gyrB)	5630	0	0	0	0	0
Rv0005_(gyrB)	5668	0	0	0	0	0
Rv0005_(gyrB)	5686	0	0	0	0	0
Rv0005_(gyrB)	5791	0	0	0	0	0
Rv0005_(gyrB)	5976	0	0	0	0	0
Rv0005_(gyrB)	5995	0	0	0	0	0
Rv0005_(gyrB)	6054	0	0	0	0	0
Rv0005_(gyrB)	6127	0	0	0	0	0
Rv0005_(gyrB)	6229	0	0	0	0	0
Rv0005_(gyrB)	6248	0	0	0	0	0
Rv0005_(gyrB)	6285	0	0	0	0	0
Rv0005_(gyrB)	6402	0	0	0	0	0
Rv0005_(gyrB)	6489	0	0	0	0	0
Rv0005_(gyrB)	6501	0	0	0	0	0
Rv0005_(gyrB)	6525	0	0	0	0	0
Rv0005_(gyrB)	6604	0	0	0	0	0
Rv0005_(gyrB)	6611	0	0	0	0	0
Rv0005_(gyrB)	6671	0	0	0	0	0
Rv0005_(gyrB)	6728	0	0	0	0	0
Rv0005_(gyrB)	6792	0	0	0	0	0
Rv0005_(gyrB)	6808	0	0	0	0	0
Rv0005_(gyrB)	6855	0	0	0	0	0
Rv0005_(gyrB)	6943	0	0	0	0	0
Rv0005_(gyrB)	6982	0	0	0	0	0
Rv0005_(gyrB)	7066	0	0	0	0	0
Rv0005_(gyrB)	7076	0	0	0	0	0
Rv0005_(gyrB)	7092	0	0	0	0	0
Rv0005_(gyrB)	7224	0	0	0	0	0
Rv0005_(gyrB)	7264	2	20	1.78908e-06	2.78246e-05	1.48068e-05
IG_Rv0006	7298	15	0	1.34181e-05	0	6.70905e-06
Rv0006_(gyrA)	7382	0	0	0	0	0
Rv0006_(gyrA)	7391	0	0	0	0	0
Rv0006_(gyrA)	7469	0	0	0	0	0
Rv0006_(gyrA)	7550	0	0	0	0	0
Rv0006_(gyrA)	7577	0	0	0	0	0
Rv0006_(gyrA)	7619	0	0	0	0	0
Rv0006_(gyrA)	7685	0	0	0	0	0
Rv0006_(gyrA)	7762	0	0	0	0	0
Rv0006_(gyrA)	7766	0	0	0	0	0
Rv0006_(gyrA)	7797	0	0	0	0	0
Rv0006_(gyrA)	7864	0	0	0	0	0
Rv0006_(gyrA)	7969	0	0	0	0	0
Rv0006_(gyrA)	8030	0	0	0	0	0
Rv0006_(gyrA)	8076	0	0	0	0	0
Rv0006_(gyrA)	8098	0	0	0	0	0
Rv0006_(gyrA)	8126	0	0	0	0	0
Rv0006_(gyrA)	8218	0	0	0	0	0
Rv0006_(gyrA)	8235	0	0	0	0	0
Rv0006_(gyrA)	8287	0	0	0	0	0
Rv0006_(gyrA)	8294	0	0	0	0	0
Rv0006_(gyrA)	8337	0	0	0	0	0
Rv0006_(gyrA)	8390	0	0	0	0	0
Rv0006_(gyrA)	8393	0	0	0	0	0
Rv0006_(gyrA)	8435	0	0	0	0	0
Rv0006_(gyrA)	8485	0	0	0	0	0
Rv0006_(gyrA)	8545	0	0	0	0	0
Rv0006_(gyrA)	8785	0	0	0	0	0
Rv0006_(gyrA)	8857	0	0	0	0	0
Rv0006_(gyrA)	8873	0	0	0	0	0
Rv0006_(gyrA)	8900	0	0	0	0	0
Rv0006_(gyrA)	9029	0	0	0	0	0
Rv0006_(gyrA)	9044	0	0	0	0	0
Rv0006_(gyrA)	9099	7	4	6.26178e-06	5.56492e-06	5.91335e-06
Rv0006_(gyrA)	9149	0	0	0	0	0
Rv0006_(gyrA)	9164	0	0	0	0	0
Rv0006_(gyrA)	9418	0	0	0	0	0
Rv0006_(gyrA)	9464	0	0	0	0	0
Rv0006_(gyrA)	9491	0	0	0	0	0
Rv0006_(gyrA)	9502	0	0	0	0	0
Rv0006_(gyrA)	9518	0	0	0	0	0
Rv0006_(gyrA)	9525	0	0	0	0	0
Rv0006_(gyrA)	9541	0	0	0	0	0
Rv0006_(gyrA)	9563	0	0	0	0	0
Rv0006_(gyrA)	9623	0	0	0	0	0
Rv0006_(gyrA)	9775	8	7	7.15632e-06	9.73862e-06	8.44747e-06
Rv0006_(gyrA)	9815	17	45	1.52072e-05	6.26054e-05	3.89063e-05
IG_Rv0007	9849	25	0	2.23635e-05	0	1.11817e-05
IG_Rv0007	9876	33	26	2.95198e-05	3.6172e-05	3.28459e-05
IG_Rv0007	9893	9	7	8.05086e-06	9.73862e-06	8.89474e-06
IG_Rv0007	9902	28	29	2.50471e-05	4.03457e-05	3.26964e-05
Rv0007_(-)	10022	14	32	1.25236e-05	4.45194e-05	2.85215e-05
Rv0007_(-)	10103	12	0	1.07345e-05	0	5.36724e-06
Rv0007_(-)	10276	57	16	5.09888e-05	2.22597e-05	3.66242e-05
Rv0007_(-)	10298	13	12	1.1629e-05	1.66948e-05	1.41619e-05
Rv0007_(-)	10413	7	0	6.26178e-06	0	3.13089e-06
Rv0007_(-)	10425	61	32	5.45669e-05	4.45194e-05	4.95432e-05
Rv0007_(-)	10582	47	22	4.20434e-05	3.06071e-05	3.63252e-05
Rv0007_(-)	10599	15	0	1.34181e-05	0	6.70905e-06
Rv0007_(-)	10607	22	23	1.96799e-05	3.19983e-05	2.58391e-05
Rv0007_(-)	10768	22	67	1.96799e-05	9.32125e-05	5.64462e-05
Rv0007_(-)	10825	11	0	9.83994e-06	0	4.91997e-06
IG_Rv0008c	10856	0	0	0	0	0
IG_Rv0008c	10875	0	0	0	0	0
IG_Rv0008c	10883	0	0	0	0	0
IG_Rv0008c	10891	0	0	0	0	0
IG_Rv0008c	10893	0	0	0	0	0
IG_Rv0008c	10906	0	0	0	0	0
IG_Rv0008c	10922	0	0	0	0	0
IG_Rv0008c	10952	0	0	0	0	0
IG_Rv0008c	11095	24	0	2.1469e-05	0	1.07345e-05
IG_Rv0008c	11118	0	0	0	0	0
IG_Rv0008c	11130	0	0	0	0	0
IG_Rv0008c	11175	0	0	0	0	0
IG_Rv0008c	11197	19	31	1.69963e-05	4.31282e-05	3.00622e-05
IG_Rv0008c	11206	9	0	8.05086e-06	0	4.02543e-06
IG_Rv0008c	11288	93	0	8.31922e-05	0	4.15961e-05
IG_Rv0008c	11300	0	0	0	0	0
IG_Rv0008c	11421	55	12	4.91997e-05	1.66948e-05	3.29472e-05
IG_Rv0008c	11443	0	0	0	0	0
IG_Rv0008c	11529	16	8	1.43126e-05	1.11298e-05	1.27212e-05
IG_Rv0008c	11555	21	3	1.87853e-05	4.17369e-06	1.14795e-05
IG_Rv0008c	11617	9	16	8.05086e-06	2.22597e-05	1.51553e-05
IG_Rv0008c	11658	0	11	0	1.53035e-05	7.65177e-06
IG_Rv0008c	11674	125	297	0.000111817	0.000413196	0.000262507
IG_Rv0008c	11678	100	59	8.9454e-05	8.20826e-05	8.57683e-05
IG_Rv0008c	11732	39	45	3.48871e-05	6.26054e-05	4.87462e-05
IG_Rv0008c	11738	8	37	7.15632e-06	5.14755e-05	2.93159e-05
IG_Rv0008c	11742	64	45	5.72506e-05	6.26054e-05	5.9928e-05
IG_Rv0008c	11748	0	0	0	0	0
IG_Rv0008c	11786	13	17	1.1629e-05	2.36509e-05	1.764e-05
IG_Rv0008c	11847	0	0	0	0	0
Rv0008c_(-)	12041	19	0	1.69963e-05	0	8.49813e-06
Rv0008c_(-)	12053	4	0	3.57816e-06	0	1.78908e-06
Rv0008c_(-)	12144	0	0	0	0	0
Rv0008c_(-)	12249	5	14	4.4727e-06	1.94772e-05	1.1975e-05
IG_Rv0009	12351	12	5	1.07345e-05	6.95615e-06	8.84532e-06
IG_Rv0009	12465	4	0	3.57816e-06	0	1.78908e-06
Rv0009_(ppiA)	12490	31	4	2.77307e-05	5.56492e-06	1.66478e-05
Rv0009_(ppiA)	12511	0	0	0	0	0
Rv0009_(ppiA)	12529	2	14	1.78908e-06	1.94772e-05	1.06332e-05
Rv0009_(ppiA)	12620	38	32	3.39925e-05	4.45194e-05	3.9256e-05
Rv0009_(ppiA)	12662	39	4	3.48871e-05	5.56492e-06	2.0226e-05
Rv0009_(ppiA)	12749	0	0	0	0	0
Rv0009_(ppiA)	12797	52	10	4.65161e-05	1.39123e-05	3.02142e-05
IG_Rv0010c	13024	28	20	2.50471e-05	2.78246e-05	2.64359e-05
IG_Rv0010c	13045	67	56	5.99342e-05	7.79089e-05	6.89216e-05
IG_Rv0010c	13078	19	7	1.69963e-05	9.73862e-06	1.33674e-05
Rv0010c_(-)	13154	0	0	0	0	0
Rv0010c_(-)	13167	17	2	1.52072e-05	2.78246e-06	8.99482e-06
Rv0010c_(-)	13274	0	0	0	0	0
Rv0010c_(-)	13308	5	0	4.4727e-06	0	2.23635e-06
Rv0010c_(-)	13321	36	17	3.22034e-05	2.36509e-05	2.79272e-05
Rv0010c_(-)	13324	75	50	6.70905e-05	6.95615e-05	6.8326e-05
Rv0010c_(-)	13368	14	30	1.25236e-05	4.17369e-05	2.71302e-05
Rv0010c_(-)	13458	0	0	0	0	0
Rv0010c_(-)	13468	0	0	0	0	0
Rv0010c_(-)	13485	4	0	3.57816e-06	0	1.78908e-06
IG_Rv0011c	13559	12	9	1.07345e-05	1.25211e-05	1.16278e-05
IG_Rv0011c	13566	38	4	3.39925e-05	5.56492e-06	1.97787e-05
IG_Rv0011c	13594	5	0	4.4727e-06	0	2.23635e-06
IG_Rv0011c	13607	0	13	0	1.8086e-05	9.043e-06
IG_Rv0011c	13668	0	0	0	0	0
IG_Rv0011c	13685	0	4	0	5.56492e-06	2.78246e-06
IG_Rv0011c	13698	4	0	3.57816e-06	0	1.78908e-06
Rv0011c_(-)	13771	5	0	4.4727e-06	0	2.23635e-06
Rv0011c_(-)	13851	0	0	0	0	0
Rv0011c_(-)	13902	0	0	0	0	0
IG_Rv0012	14020	35	24	3.13089e-05	3.33895e-05	3.23492e-05
IG_Rv0012	14058	96	16	8.58758e-05	2.22597e-05	5.40678e-05
IG_Rv0012	14079	60	67	5.36724e-05	9.32125e-05	7.34424e-05
IG_Rv0012	14087	61	58	5.45669e-05	8.06914e-05	6.76292e-05
Rv0012_(-)	14095	42	20	3.75707e-05	2.78246e-05	3.26976e-05
Rv0012_(-)	14176	19	7	1.69963e-05	9.73862e-06	1.33674e-05
Rv0012_(-)	14366	0	0	0	0	0
Rv0012_(-)	14420	1	0	8.9454e-07	0	4.4727e-07
Rv0012_(-)	14453	0	34	0	4.73018e-05	2.36509e-05
Rv0012_(-)	14620	29	7	2.59417e-05	9.73862e-06	1.78401e-05
Rv0012_(-)	14660	187	41	0.000167279	5.70405e-05	0.00011216
Rv0012_(-)	14664	199	135	0.000178013	0.000187816	0.000182915
Rv0012_(-)	14666	6	0	5.36724e-06	0	2.68362e-06
Rv0012_(-)	14676	10	24	8.9454e-06	3.33895e-05	2.11675e-05
Rv0012_(-)	14748	139	16	0.000124341	2.22597e-05	7.33004e-05
Rv0012_(-)	14757	111	30	9.92939e-05	4.17369e-05	7.05154e-05
Rv0012_(-)	14781	0	0	0	0	0
Rv0012_(-)	14812	25	56	2.23635e-05	7.79089e-05	5.01362e-05
Rv0012_(-)	14820	17	0	1.52072e-05	0	7.60359e-06
Rv0012_(-)	14871	7	12	6.26178e-06	1.66948e-05	1.14783e-05
IG_Rv0013	14901	0	0	0	0	0
Rv0013_(trpG)	14937	0	0	0	0	0
Rv0013_(trpG)	14967	0	0	0	0	0
Rv0013_(trpG)	15022	0	0	0	0	0
Rv0013_(trpG)	15083	0	0	0	0	0
Rv0013_(trpG)	15113	0	0	0	0	0
Rv0013_(trpG)	15220	0	0	0	0	0
Rv0013_(trpG)	15244	0	0	0	0	0
Rv0013_(trpG)	15268	0	0	0	0	0
Rv0013_(trpG)	15303	0	0	0	0	0
Rv0013_(trpG)	15326	0	0	0	0	0
Rv0013_(trpG)	15365	0	0	0	0	0
Rv0013_(trpG)	15463	0	0	0	0	0
Rv0013_(trpG)	15514	6	0	5.36724e-06	0	2.68362e-06
Rv0013_(trpG)	15575	0	0	0	0	0
Rv0013_(trpG),Rv0014c_(pknB)	15590	10	0	8.9454e-06	0	4.4727e-06
Rv0014c_(pknB)	15656	0	0	0	0	0
Rv0014c_(pknB)	15772	0	0	0	0	0
Rv0014c_(pknB)	15811	0	0	0	0	0
Rv0014c_(pknB)	15926	0	0	0	0	0
Rv0014c_(pknB)	16160	0	0	0	0	0
Rv0014c_(pknB)	16183	0	0	0	0	0
Rv0014c_(pknB)	16272	0	0	0	0	0
Rv0014c_(pknB)	16432	0	0	0	0	0
Rv0014c_(pknB)	16519	0	0	0	0	0
Rv0014c_(pknB)	16534	0	0	0	0	0
Rv0014c_(pknB)	16557	0	0	0	0	0
Rv0014c_(pknB)	16682	0	0	0	0	0
Rv0014c_(pknB)	16793	0	0	0	0	0
Rv0014c_(pknB)	16850	0	0	0	0	0
Rv0014c_(pknB)	16871	0	0	0	0	0
Rv0014c_(pknB)	16925	0	0	0	0	0
Rv0014c_(pknB)	17014	0	0	0	0	0
Rv0014c_(pknB)	17175	0	0	0	0	0
Rv0014c_(pknB)	17189	0	0	0	0	0
Rv0014c_(pknB)	17204	0	0	0	0	0
Rv0014c_(pknB)	17246	0	0	0	0	0
Rv0014c_(pknB)	17312	0	0	0	0	0
Rv0014c_(pknB)	17332	0	0	0	0	0
Rv0014c_(pknB)	17438	0	0	0	0	0
Rv0015c_(pknA)	17475	2	0	1.78908e-06	0	8.9454e-07
Rv0015c_(pknA)	17482	0	0	0	0	0
Rv0015c_(pknA)	17585	7	4	6.26178e-06	5.56492e-06	5.91335e-06
Rv0015c_(pknA)	17861	0	0	0	0	0
Rv0015c_(pknA)	17980	0	0	0	0	0
Rv0015c_(pknA)	18009	0	0	0	0	0
Rv0015c_(pknA)	18122	0	0	0	0	0
Rv0015c_(pknA)	18139	0	0	0	0	0
Rv0015c_(pknA)	18160	0	0	0	0	0
Rv0015c_(pknA)	18214	0	0	0	0	0
Rv0015c_(pknA)	18453	0	0	0	0	0
Rv0015c_(pknA)	18487	0	0	0	0	0
Rv0015c_(pknA)	18526	0	0	0	0	0
Rv0015c_(pknA)	18665	0	0	0	0	0
Rv0015c_(pknA)	18692	0	0	0	0	0
Rv0015c_(pknA)	18724	0	0	0	0	0
Rv0016c_(pbpA)	18906	0	0	0	0	0
Rv0016c_(pbpA)	19037	1	1	8.9454e-07	1.39123e-06	1.14289e-06
Rv0016c_(pbpA)	19042	0	0	0	0	0
Rv0016c_(pbpA)	19080	0	0	0	0	0
Rv0016c_(pbpA)	19099	0	0	0	0	0
Rv0016c_(pbpA)	19106	0	0	0	0	0
Rv0016c_(pbpA)	19133	0	1	0	1.39123e-06	6.95615e-07
Rv0016c_(pbpA)	19137	0	2	0	2.78246e-06	1.39123e-06
Rv0016c_(pbpA)	19150	2	1	1.78908e-06	1.39123e-06	1.59016e-06
Rv0016c_(pbpA)	19178	0	1	0	1.39123e-06	6.95615e-07
Rv0016c_(pbpA)	19193	0	0	0	0	0
Rv0016c_(pbpA)	19225	0	0	0	0	0
Rv0016c_(pbpA)	19238	0	0	0	0	0
Rv0016c_(pbpA)	19258	0	0	0	0	0
Rv0016c_(pbpA)	19309	0	0	0	0	0
Rv0016c_(pbpA)	19452	0	3	0	4.17369e-06	2.08685e-06
Rv0016c_(pbpA)	19460	0	3	0	4.17369e-06	2.08685e-06
Rv0016c_(pbpA)	19581	0	7	0	9.73862e-06	4.86931e-06
Rv0016c_(pbpA)	19666	0	0	0	0	0
Rv0016c_(pbpA)	19692	7	0	6.26178e-06	0	3.13089e-06
Rv0016c_(pbpA)	19759	0	6	0	8.34738e-06	4.17369e-06
Rv0016c_(pbpA)	19770	1	0	8.9454e-07	0	4.4727e-07
Rv0016c_(pbpA)	19828	0	0	0	0	0
Rv0016c_(pbpA)	19837	1	0	8.9454e-07	0	4.4727e-07
Rv0016c_(pbpA)	19913	1	0	8.9454e-07	0	4.4727e-07
Rv0016c_(pbpA)	19934	3	1	2.68362e-06	1.39123e-06	2.03743e-06
Rv0016c_(pbpA)	19950	0	0	0	0	0
Rv0016c_(pbpA)	19962	0	10	0	1.39123e-05	6.95615e-06
Rv0016c_(pbpA)	19972	0	0	0	0	0
Rv0016c_(pbpA)	19983	5	7	4.4727e-06	9.73862e-06	7.10566e-06
Rv0016c_(pbpA)	20001	7	1	6.26178e-06	1.39123e-06	3.82651e-06
Rv0016c_(pbpA)	20036	0	0	0	0	0
Rv0016c_(pbpA)	20043	0	2	0	2.78246e-06	1.39123e-06
Rv0016c_(pbpA)	20091	1	2	8.9454e-07	2.78246e-06	1.8385e-06
Rv0016c_(pbpA)	20177	6	10	5.36724e-06	1.39123e-05	9.63977e-06
Rv0016c_(pbpA)	20210	5	0	4.4727e-06	0	2.23635e-06
Rv0016c_(pbpA),Rv0017c_(rodA)	20233	5	53	4.4727e-06	7.37352e-05	3.9104e-05
Rv0017c_(rodA)	20265	17	0	1.52072e-05	0	7.60359e-06
Rv0017c_(rodA)	20277	18	14	1.61017e-05	1.94772e-05	1.77895e-05
Rv0017c_(rodA)	20344	63	66	5.6356e-05	9.18212e-05	7.40886e-05
Rv0017c_(rodA)	20348	20	9	1.78908e-05	1.25211e-05	1.52059e-05
Rv0017c_(rodA)	20375	23	7	2.05744e-05	9.73862e-06	1.51565e-05
Rv0017c_(rodA)	20455	9	11	8.05086e-06	1.53035e-05	1.16772e-05
Rv0017c_(rodA)	20496	14	28	1.25236e-05	3.89545e-05	2.5739e-05
Rv0017c_(rodA)	20546	47	9	4.20434e-05	1.25211e-05	2.72822e-05
Rv0017c_(rodA)	20649	0	0	0	0	0
Rv0017c_(rodA)	20670	0	0	0	0	0
Rv0017c_(rodA)	20679	19	2	1.69963e-05	2.78246e-06	9.88936e-06
Rv0017c_(rodA)	20711	0	0	0	0	0
Rv0017c_(rodA)	20755	12	0	1.07345e-05	0	5.36724e-06
Rv0017c_(rodA)	20786	0	19	0	2.64334e-05	1.32167e-05
Rv0017c_(rodA)	20858	16	0	1.43126e-05	0	7.15632e-06
Rv0017c_(rodA)	20882	16	42	1.43126e-05	5.84317e-05	3.63722e-05
Rv0017c_(rodA)	21040	0	0	0	0	0
Rv0017c_(rodA)	21203	2	0	1.78908e-06	0	8.9454e-07
Rv0017c_(rodA)	21209	0	0	0	0	0
Rv0017c_(rodA)	21265	6	3	5.36724e-06	4.17369e-06	4.77047e-06
Rv0017c_(rodA)	21358	11	2	9.83994e-06	2.78246e-06	6.3112e-06
Rv0017c_(rodA)	21413	7	14	6.26178e-06	1.94772e-05	1.28695e-05
Rv0017c_(rodA)	21476	13	29	1.1629e-05	4.03457e-05	2.59874e-05
Rv0017c_(rodA)	21480	38	37	3.39925e-05	5.14755e-05	4.2734e-05
Rv0017c_(rodA)	21547	0	6	0	8.34738e-06	4.17369e-06
Rv0017c_(rodA)	21607	0	3	0	4.17369e-06	2.08685e-06
Rv0018c_(ppp)	21776	9	7	8.05086e-06	9.73862e-06	8.89474e-06
Rv0018c_(ppp)	22069	11	7	9.83994e-06	9.73862e-06	9.78928e-06
Rv0018c_(ppp)	22091	0	0	0	0	0
Rv0018c_(ppp)	22117	5	34	4.4727e-06	4.73018e-05	2.58873e-05
Rv0018c_(ppp)	22143	43	0	3.84652e-05	0	1.92326e-05
Rv0018c_(ppp)	22186	1	0	8.9454e-07	0	4.4727e-07
Rv0018c_(ppp)	22194	7	2	6.26178e-06	2.78246e-06	4.52212e-06
Rv0018c_(ppp)	22198	55	21	4.91997e-05	2.92158e-05	3.92078e-05
Rv0018c_(ppp)	22201	34	51	3.04144e-05	7.09528e-05	5.06836e-05
Rv0018c_(ppp)	22278	0	0	0	0	0
Rv0018c_(ppp)	22313	0	0	0	0	0
Rv0018c_(ppp)	22337	0	0	0	0	0
Rv0018c_(ppp)	22453	4	2	3.57816e-06	2.78246e-06	3.18031e-06
Rv0018c_(ppp)	22459	1	0	8.9454e-07	0	4.4727e-07
Rv0018c_(ppp)	22577	0	0	0	0	0
Rv0018c_(ppp)	22589	0	0	0	0	0
Rv0018c_(ppp)	22624	0	0	0	0	0
Rv0018c_(ppp)	22816	0	0	0	0	0
Rv0018c_(ppp)	22835	0	0	0	0	0
Rv0018c_(ppp)	22886	0	0	0	0	0
Rv0018c_(ppp)	22931	0	0	0	0	0
Rv0018c_(ppp)	23082	0	0	0	0	0
Rv0018c_(ppp)	23098	0	0	0	0	0
Rv0018c_(ppp)	23124	0	0	0	0	0
Rv0018c_(ppp)	23152	0	0	0	0	0
IG_Rv0019c	23204	0	0	0	0	0
Rv0019c_(-)	23329	2	0	1.78908e-06	0	8.9454e-07
Rv0019c_(-)	23360	3	2	2.68362e-06	2.78246e-06	2.73304e-06
Rv0019c_(-)	23380	24	4	2.1469e-05	5.56492e-06	1.35169e-05
Rv0019c_(-)	23393	3	0	2.68362e-06	0	1.34181e-06
Rv0019c_(-)	23412	27	7	2.41526e-05	9.73862e-06	1.69456e-05
Rv0019c_(-)	23441	0	9	0	1.25211e-05	6.26054e-06
Rv0019c_(-)	23511	0	2	0	2.78246e-06	1.39123e-06
Rv0019c_(-)	23549	26	2	2.3258e-05	2.78246e-06	1.30203e-05
Rv0019c_(-)	23581	9	13	8.05086e-06	1.8086e-05	1.30684e-05
Rv0019c_(-)	23639	4	0	3.57816e-06	0	1.78908e-06
Rv0019c_(-)	23662	0	1	0	1.39123e-06	6.95615e-07
Rv0019c_(-)	23680	0	0	0	0	0
Rv0019c_(-)	23722	16	0	1.43126e-05	0	7.15632e-06
IG_Rv0020c	23806	0	0	0	0	0
IG_Rv0020c	23855	18	2	1.61017e-05	2.78246e-06	9.44209e-06
Rv0020c_(TB39.8)	23932	0	0	0	0	0
Rv0020c_(TB39.8)	23946	0	0	0	0	0
Rv0020c_(TB39.8)	24101	0	0	0	0	0
Rv0020c_(TB39.8)	24135	0	0	0	0	0
Rv0020c_(TB39.8)	24158	0	0	0	0	0
Rv0020c_(TB39.8)	24173	0	0	0	0	0
Rv0020c_(TB39.8)	24182	0	0	0	0	0
Rv0020c_(TB39.8)	24206	0	0	0	0	0
Rv0020c_(TB39.8)	24230	0	0	0	0	0
Rv0020c_(TB39.8)	24236	0	0	0	0	0
Rv0020c_(TB39.8)	24260	0	0	0	0	0
Rv0020c_(TB39.8)	24281	0	0	0	0	0
Rv0020c_(TB39.8)	24308	0	0	0	0	0
Rv0020c_(TB39.8)	24317	0	0	0	0	0
Rv0020c_(TB39.8)	24335	0	0	0	0	0
Rv0020c_(TB39.8)	24350	0	0	0	0	0
Rv0020c_(TB39.8)	24371	0	0	0	0	0
Rv0020c_(TB39.8)	24383	0	0	0	0	0
Rv0020c_(TB39.8)	24401	0	0	0	0	0
Rv0020c_(TB39.8)	24446	0	0	0	0	0
Rv0020c_(TB39.8)	24482	0	0	0	0	0
Rv0020c_(TB39.8)	24491	0	0	0	0	0
Rv0020c_(TB39.8)	24500	0	0	0	0	0
Rv0020c_(TB39.8)	24533	0	0	0	0	0
Rv0020c_(TB39.8)	24551	0	0	0	0	0
Rv0020c_(TB39.8)	24563	0	0	0	0	0
Rv0020c_(TB39.8)	24578	0	0	0	0	0
Rv0020c_(TB39.8)	24620	0	0	0	0	0
Rv0020c_(TB39.8)	24632	0	0	0	0	0
Rv0020c_(TB39.8)	24656	0	0	0	0	0
Rv0020c_(TB39.8)	24677	0	0	0	0	0
Rv0020c_(TB39.8)	24695	0	0	0	0	0
Rv0020c_(TB39.8)	24713	0	0	0	0	0
Rv0020c_(TB39.8)	24731	0	0	0	0	0
Rv0020c_(TB39.8)	24749	0	0	0	0	0
Rv0020c_(TB39.8)	24767	0	0	0	0	0
Rv0020c_(TB39.8)	24800	0	0	0	0	0
Rv0020c_(TB39.8)	24818	0	0	0	0	0
Rv0020c_(TB39.8)	24839	0	0	0	0	0
Rv0020c_(TB39.8)	24908	0	0	0	0	0
Rv0020c_(TB39.8)	24920	0	0	0	0	0
Rv0020c_(TB39.8)	24923	0	0	0	0	0
Rv0020c_(TB39.8)	24959	0	0	0	0	0
Rv0020c_(TB39.8)	24985	0	0	0	0	0
Rv0020c_(TB39.8)	25068	20	0	1.78908e-05	0	8.9454e-06
Rv0020c_(TB39.8)	25098	0	0	0	0	0
Rv0020c_(TB39.8)	25142	38	6	3.39925e-05	8.34738e-06	2.117e-05
Rv0020c_(TB39.8)	25167	39	1	3.48871e-05	1.39123e-06	1.81391e-05
Rv0020c_(TB39.8)	25169	48	0	4.29379e-05	0	2.1469e-05
Rv0020c_(TB39.8)	25251	45	40	4.02543e-05	5.56492e-05	4.79518e-05
Rv0020c_(TB39.8)	25259	69	27	6.17233e-05	3.75632e-05	4.96432e-05
Rv0020c_(TB39.8)	25437	0	0	0	0	0
IG_Rv0021c	25504	38	21	3.39925e-05	2.92158e-05	3.16042e-05
IG_Rv0021c	25527	0	0	0	0	0
IG_Rv0021c	25612	14	10	1.25236e-05	1.39123e-05	1.32179e-05
IG_Rv0021c	25615	88	31	7.87195e-05	4.31282e-05	6.09238e-05
IG_Rv0021c	25623	6	5	5.36724e-06	6.95615e-06	6.1617e-06
IG_Rv0021c	25729	52	46	4.65161e-05	6.39966e-05	5.52563e-05
IG_Rv0021c	25795	0	0	0	0	0
IG_Rv0021c	25831	4	0	3.57816e-06	0	1.78908e-06
IG_Rv0021c	25843	8	26	7.15632e-06	3.6172e-05	2.16642e-05
IG_Rv0021c	25905	0	0	0	0	0
Rv0021c_(-)	25913	15	8	1.34181e-05	1.11298e-05	1.2274e-05
Rv0021c_(-)	25959	19	0	1.69963e-05	0	8.49813e-06
Rv0021c_(-)	25966	4	1	3.57816e-06	1.39123e-06	2.4847e-06
Rv0021c_(-)	26039	68	16	6.08287e-05	2.22597e-05	4.15442e-05
Rv0021c_(-)	26066	11	9	9.83994e-06	1.25211e-05	1.11805e-05
Rv0021c_(-)	26140	65	25	5.81451e-05	3.47808e-05	4.64629e-05
Rv0021c_(-)	26174	4	31	3.57816e-06	4.31282e-05	2.33532e-05
Rv0021c_(-)	26182	25	39	2.23635e-05	5.4258e-05	3.83108e-05
Rv0021c_(-)	26192	42	44	3.75707e-05	6.12142e-05	4.93924e-05
Rv0021c_(-)	26196	89	66	7.96141e-05	9.18212e-05	8.57176e-05
Rv0021c_(-)	26260	0	0	0	0	0
Rv0021c_(-)	26279	9	16	8.05086e-06	2.22597e-05	1.51553e-05
Rv0021c_(-)	26289	5	2	4.4727e-06	2.78246e-06	3.62758e-06
Rv0021c_(-)	26299	18	0	1.61017e-05	0	8.05086e-06
Rv0021c_(-)	26376	8	10	7.15632e-06	1.39123e-05	1.05343e-05
Rv0021c_(-)	26416	0	0	0	0	0
Rv0021c_(-)	26621	20	14	1.78908e-05	1.94772e-05	1.8684e-05
Rv0021c_(-)	26741	0	0	0	0	0
Rv0021c_(-)	26779	7	3	6.26178e-06	4.17369e-06	5.21774e-06
Rv0021c_(-)	26830	17	0	1.52072e-05	0	7.60359e-06
Rv0021c_(-)	26837	0	0	0	0	0
Rv0021c_(-)	26859	4	0	3.57816e-06	0	1.78908e-06
Rv0021c_(-)	26872	2	0	1.78908e-06	0	8.9454e-07
IG_Rv0022c	26931	18	8	1.61017e-05	1.11298e-05	1.36158e-05
Rv0022c_(whiB5)	27212	2	1	1.78908e-06	1.39123e-06	1.59016e-06
Rv0022c_(whiB5)	27244	15	15	1.34181e-05	2.08685e-05	1.71433e-05
Rv0022c_(whiB5)	27251	8	31	7.15632e-06	4.31282e-05	2.51422e-05
Rv0022c_(whiB5)	27298	30	7	2.68362e-05	9.73862e-06	1.82874e-05
Rv0022c_(whiB5)	27353	27	5	2.41526e-05	6.95615e-06	1.55544e-05
Rv0022c_(whiB5)	27366	4	0	3.57816e-06	0	1.78908e-06
Rv0022c_(whiB5)	27398	3	0	2.68362e-06	0	1.34181e-06
Rv0022c_(whiB5)	27409	62	32	5.54615e-05	4.45194e-05	4.99904e-05
IG_Rv0023	27469	0	0	0	0	0
IG_Rv0023	27481	0	0	0	0	0
IG_Rv0023	27483	0	0	0	0	0
IG_Rv0023	27517	0	0	0	0	0
IG_Rv0023	27525	0	0	0	0	0
IG_Rv0023	27527	0	0	0	0	0
IG_Rv0023	27529	0	0	0	0	0
IG_Rv0023	27533	0	0	0	0	0
IG_Rv0023	27557	0	0	0	0	0
IG_Rv0023	27565	0	0	0	0	0
IG_Rv0023	27568	0	0	0	0	0
IG_Rv0023	27577	0	0	0	0	0
Rv0023_(-)	27682	0	0	0	0	0
Rv0023_(-)	27702	0	0	0	0	0
Rv0023_(-)	27783	0	0	0	0	0
Rv0023_(-)	27905	0	0	0	0	0
Rv0023_(-)	27924	0	0	0	0	0
Rv0023_(-)	27993	0	0	0	0	0
Rv0023_(-)	28002	0	0	0	0	0
Rv0023_(-)	28004	0	0	0	0	0
Rv0023_(-)	28144	0	0	0	0	0
Rv0023_(-)	28207	0	0	0	0	0
Rv0023_(-)	28231	0	0	0	0	0
Rv0023_(-)	28262	0	0	0	0	0
Rv0024_(-)	28367	5	11	4.4727e-06	1.53035e-05	9.88812e-06
Rv0024_(-)	28454	20	8	1.78908e-05	1.11298e-05	1.45103e-05
Rv0024_(-)	28511	0	0	0	0	0
Rv0024_(-)	28660	0	0	0	0	0
Rv0024_(-)	28669	0	0	0	0	0
Rv0024_(-)	28678	0	3	0	4.17369e-06	2.08685e-06
Rv0024_(-)	28686	25	0	2.23635e-05	0	1.11817e-05
Rv0024_(-)	28704	10	5	8.9454e-06	6.95615e-06	7.95078e-06
Rv0024_(-)	28802	0	0	0	0	0
Rv0024_(-)	28913	39	12	3.48871e-05	1.66948e-05	2.57909e-05
Rv0024_(-)	28973	5	0	4.4727e-06	0	2.23635e-06
Rv0024_(-)	29009	52	23	4.65161e-05	3.19983e-05	3.92572e-05
Rv0024_(-)	29204	31	30	2.77307e-05	4.17369e-05	3.47338e-05
Rv0025_(-)	29269	0	9	0	1.25211e-05	6.26054e-06
Rv0025_(-)	29353	19	64	1.69963e-05	8.90388e-05	5.30175e-05
Rv0025_(-)	29402	13	7	1.1629e-05	9.73862e-06	1.06838e-05
Rv0025_(-)	29456	19	0	1.69963e-05	0	8.49813e-06
Rv0025_(-)	29515	0	1	0	1.39123e-06	6.95615e-07
Rv0025_(-)	29566	17	0	1.52072e-05	0	7.60359e-06
Rv0025_(-)	29586	22	34	1.96799e-05	4.73018e-05	3.34909e-05
Rv0025_(-)	29604	2	0	1.78908e-06	0	8.9454e-07
IG_Rv0026	29619	0	5	0	6.95615e-06	3.47808e-06
IG_Rv0026	29658	20	0	1.78908e-05	0	8.9454e-06
IG_Rv0026	29666	156	117	0.000139548	0.000162774	0.000151161
IG_Rv0026	29670	32	28	2.86253e-05	3.89545e-05	3.37899e-05
Rv0026_(-)	29775	45	9	4.02543e-05	1.25211e-05	2.63877e-05
Rv0026_(-)	29891	15	6	1.34181e-05	8.34738e-06	1.08827e-05
Rv0026_(-)	29919	5	38	4.4727e-06	5.28668e-05	2.86697e-05
Rv0026_(-)	29922	7	0	6.26178e-06	0	3.13089e-06
Rv0026_(-)	30008	0	0	0	0	0
Rv0026_(-)	30118	12	0	1.07345e-05	0	5.36724e-06
Rv0026_(-)	30194	0	0	0	0	0
Rv0026_(-)	30270	28	6	2.50471e-05	8.34738e-06	1.66973e-05
Rv0026_(-)	30448	18	15	1.61017e-05	2.08685e-05	1.84851e-05
Rv0026_(-)	30478	11	1	9.83994e-06	1.39123e-06	5.61559e-06
Rv0026_(-)	30678	2	0	1.78908e-06	0	8.9454e-07
Rv0026_(-)	30910	0	0	0	0	0
Rv0026_(-)	30967	41	6	3.66761e-05	8.34738e-06	2.25118e-05
Rv0026_(-)	31003	0	0	0	0	0
Rv0026_(-)	31065	1	0	8.9454e-07	0	4.4727e-07
IG_Rv0027	31074	25	5	2.23635e-05	6.95615e-06	1.46598e-05
IG_Rv0027	31148	8	5	7.15632e-06	6.95615e-06	7.05624e-06
IG_Rv0027	31152	65	28	5.81451e-05	3.89545e-05	4.85498e-05
Rv0027_(-)	31222	9	15	8.05086e-06	2.08685e-05	1.44597e-05
Rv0027_(-)	31260	2	1	1.78908e-06	1.39123e-06	1.59016e-06
Rv0027_(-)	31322	51	28	4.56215e-05	3.89545e-05	4.2288e-05
Rv0027_(-)	31380	3	33	2.68362e-06	4.59106e-05	2.42971e-05
Rv0027_(-)	31409	0	0	0	0	0
Rv0028_(-)	31588	46	9	4.11488e-05	1.25211e-05	2.6835e-05
Rv0028_(-)	31596	58	30	5.18833e-05	4.17369e-05	4.68101e-05
Rv0028_(-)	31683	3	0	2.68362e-06	0	1.34181e-06
Rv0028_(-)	31700	29	19	2.59417e-05	2.64334e-05	2.61875e-05
Rv0028_(-)	31809	0	0	0	0	0
IG_Rv0029	31824	27	8	2.41526e-05	1.11298e-05	1.76412e-05
IG_Rv0029	31966	0	0	0	0	0
IG_Rv0029	31977	0	0	0	0	0
IG_Rv0029	32044	0	0	0	0	0
IG_Rv0029	32050	0	0	0	0	0
Rv0029_(-)	32133	18	4	1.61017e-05	5.56492e-06	1.08333e-05
Rv0029_(-)	32162	10	18	8.9454e-06	2.50422e-05	1.69938e-05
Rv0029_(-)	32196	0	8	0	1.11298e-05	5.56492e-06
Rv0029_(-)	32252	14	15	1.25236e-05	2.08685e-05	1.6696e-05
Rv0029_(-)	32402	28	1	2.50471e-05	1.39123e-06	1.32192e-05
Rv0029_(-)	32433	6	2	5.36724e-06	2.78246e-06	4.07485e-06
Rv0029_(-)	32492	5	19	4.4727e-06	2.64334e-05	1.5453e-05
Rv0029_(-)	32517	1	3	8.9454e-07	4.17369e-06	2.53412e-06
Rv0029_(-)	32672	19	7	1.69963e-05	9.73862e-06	1.33674e-05
Rv0029_(-)	32754	0	0	0	0	0
Rv0029_(-)	32776	92	31	8.22977e-05	4.31282e-05	6.27129e-05
Rv0029_(-)	32885	3	55	2.68362e-06	7.65177e-05	3.96007e-05
Rv0029_(-)	32909	6	0	5.36724e-06	0	2.68362e-06
Rv0029_(-)	32994	0	0	0	0	0
Rv0029_(-)	33022	1	0	8.9454e-07	0	4.4727e-07
Rv0029_(-)	33044	3	0	2.68362e-06	0	1.34181e-06
Rv0029_(-)	33057	109	82	9.75049e-05	0.000114081	0.000105793
Rv0029_(-)	33112	24	6	2.1469e-05	8.34738e-06	1.49082e-05
Rv0029_(-)	33151	7	0	6.26178e-06	0	3.13089e-06
IG_Rv0030	33216	101	20	9.03485e-05	2.78246e-05	5.90866e-05
Rv0030_(-)	33354	5	0	4.4727e-06	0	2.23635e-06
Rv0030_(-)	33358	2	10	1.78908e-06	1.39123e-05	7.85069e-06
Rv0030_(-)	33448	0	0	0	0	0
Rv0030_(-)	33489	1	0	8.9454e-07	0	4.4727e-07
Rv0030_(-)	33532	0	0	0	0	0
IG_Rv0032	33559	0	0	0	0	0
Rv0031_(-)	33649	0	0	0	0	0
IG_Rv0032	33796	47	77	4.20434e-05	0.000107125	7.45841e-05
IG_Rv0032	33804	16	0	1.43126e-05	0	7.15632e-06
IG_Rv0032	33856	3	4	2.68362e-06	5.56492e-06	4.12427e-06
IG_Rv0032	33860	31	0	2.77307e-05	0	1.38654e-05
IG_Rv0032	33862	0	0	0	0	0
IG_Rv0032	33900	0	0	0	0	0
IG_Rv0032	33906	0	0	0	0	0
IG_Rv0032	33926	0	0	0	0	0
IG_Rv0032	33932	2	0	1.78908e-06	0	8.9454e-07
IG_Rv0032	33941	0	0	0	0	0
IG_Rv0032	34009	0	0	0	0	0
IG_Rv0032	34027	0	0	0	0	0
IG_Rv0032	34157	0	0	0	0	0
IG_Rv0032	34162	4	0	3.57816e-06	0	1.78908e-06
IG_Rv0032	34181	27	0	2.41526e-05	0	1.20763e-05
IG_Rv0032	34206	0	0	0	0	0
IG_Rv0032	34240	0	0	0	0	0
Rv0032_(bioF2)	34312	6	0	5.36724e-06	0	2.68362e-06
Rv0032_(bioF2)	34363	14	167	1.25236e-05	0.000232336	0.00012243
Rv0032_(bioF2)	34366	20	37	1.78908e-05	5.14755e-05	3.46832e-05
Rv0032_(bioF2)	34400	0	0	0	0	0
Rv0032_(bioF2)	34417	26	8	2.3258e-05	1.11298e-05	1.71939e-05
Rv0032_(bioF2)	34419	71	8	6.35123e-05	1.11298e-05	3.73211e-05
Rv0032_(bioF2)	34503	8	86	7.15632e-06	0.000119646	6.34011e-05
Rv0032_(bioF2)	34589	25	20	2.23635e-05	2.78246e-05	2.50941e-05
Rv0032_(bioF2)	34678	69	32	6.17233e-05	4.45194e-05	5.31213e-05
Rv0032_(bioF2)	34687	98	8	8.76649e-05	1.11298e-05	4.93974e-05
Rv0032_(bioF2)	34742	0	0	0	0	0
Rv0032_(bioF2)	34848	0	0	0	0	0
Rv0032_(bioF2)	34873	17	55	1.52072e-05	7.65177e-05	4.58624e-05
Rv0032_(bioF2)	34892	0	0	0	0	0
Rv0032_(bioF2)	34936	47	1	4.20434e-05	1.39123e-06	2.17173e-05
Rv0032_(bioF2)	34998	10	27	8.9454e-06	3.75632e-05	2.32543e-05
Rv0032_(bioF2)	35020	0	18	0	2.50422e-05	1.25211e-05
Rv0032_(bioF2)	35074	9	6	8.05086e-06	8.34738e-06	8.19912e-06
Rv0032_(bioF2)	35078	13	58	1.1629e-05	8.06914e-05	4.61602e-05
Rv0032_(bioF2)	35116	0	0	0	0	0
Rv0032_(bioF2)	35118	1	0	8.9454e-07	0	4.4727e-07
Rv0032_(bioF2)	35134	0	0	0	0	0
Rv0032_(bioF2)	35159	0	0	0	0	0
Rv0032_(bioF2)	35181	0	0	0	0	0
Rv0032_(bioF2)	35202	0	0	0	0	0
Rv0032_(bioF2)	35205	31	0	2.77307e-05	0	1.38654e-05
Rv0032_(bioF2)	35212	0	0	0	0	0
Rv0032_(bioF2)	35249	0	0	0	0	0
Rv0032_(bioF2)	35260	0	21	0	2.92158e-05	1.46079e-05
Rv0032_(bioF2)	35292	0	0	0	0	0
Rv0032_(bioF2)	35303	0	0	0	0	0
Rv0032_(bioF2)	35325	0	15	0	2.08685e-05	1.04342e-05
Rv0032_(bioF2)	35342	0	0	0	0	0
Rv0032_(bioF2)	35352	0	11	0	1.53035e-05	7.65177e-06
Rv0032_(bioF2)	35387	0	0	0	0	0
Rv0032_(bioF2)	35408	0	0	0	0	0
Rv0032_(bioF2)	35421	10	0	8.9454e-06	0	4.4727e-06
Rv0032_(bioF2)	35452	0	0	0	0	0
Rv0032_(bioF2)	35479	18	0	1.61017e-05	0	8.05086e-06
Rv0032_(bioF2)	35488	4	0	3.57816e-06	0	1.78908e-06
Rv0032_(bioF2)	35569	37	0	3.3098e-05	0	1.6549e-05
Rv0032_(bioF2)	35629	5	35	4.4727e-06	4.86931e-05	2.65829e-05
Rv0032_(bioF2)	35702	39	32	3.48871e-05	4.45194e-05	3.97032e-05
Rv0032_(bioF2)	35749	8	0	7.15632e-06	0	3.57816e-06
Rv0032_(bioF2)	35780	2	5	1.78908e-06	6.95615e-06	4.37262e-06
Rv0032_(bioF2)	35872	6	11	5.36724e-06	1.53035e-05	1.03354e-05
Rv0032_(bioF2)	35909	11	0	9.83994e-06	0	4.91997e-06
Rv0032_(bioF2)	36028	7	2	6.26178e-06	2.78246e-06	4.52212e-06
Rv0032_(bioF2)	36190	17	31	1.52072e-05	4.31282e-05	2.91677e-05
Rv0032_(bioF2)	36325	41	25	3.66761e-05	3.47808e-05	3.57285e-05
Rv0032_(bioF2)	36355	3	14	2.68362e-06	1.94772e-05	1.10804e-05
Rv0032_(bioF2)	36367	0	2	0	2.78246e-06	1.39123e-06
Rv0032_(bioF2)	36427	0	3	0	4.17369e-06	2.08685e-06
Rv0032_(bioF2)	36454	77	31	6.88796e-05	4.31282e-05	5.60039e-05
Rv0032_(bioF2)	36514	3	7	2.68362e-06	9.73862e-06	6.21112e-06
Rv0032_(bioF2)	36518	2	0	1.78908e-06	0	8.9454e-07
Rv0032_(bioF2)	36605	3	0	2.68362e-06	0	1.34181e-06
Rv0033_(acpA)	36676	64	6	5.72506e-05	8.34738e-06	3.2799e-05
Rv0033_(acpA)	36733	36	19	3.22034e-05	2.64334e-05	2.93184e-05
Rv0033_(acpA)	36801	91	57	8.14031e-05	7.93002e-05	8.03516e-05
Rv0034_(-)	37092	51	31	4.56215e-05	4.31282e-05	4.43748e-05
Rv0034_(-)	37124	29	21	2.59417e-05	2.92158e-05	2.75788e-05
Rv0034_(-)	37183	0	0	0	0	0
Rv0034_(-)	37213	11	13	9.83994e-06	1.8086e-05	1.3963e-05
Rv0034_(-)	37223	10	24	8.9454e-06	3.33895e-05	2.11675e-05
Rv0035_(fadD34)	37352	17	35	1.52072e-05	4.86931e-05	3.19501e-05
Rv0035_(fadD34)	37360	15	25	1.34181e-05	3.47808e-05	2.40994e-05
Rv0035_(fadD34)	37403	0	0	0	0	0
Rv0035_(fadD34)	37511	9	0	8.05086e-06	0	4.02543e-06
Rv0035_(fadD34)	37625	23	18	2.05744e-05	2.50422e-05	2.28083e-05
Rv0035_(fadD34)	37665	19	50	1.69963e-05	6.95615e-05	4.32789e-05
Rv0035_(fadD34)	37673	0	3	0	4.17369e-06	2.08685e-06
Rv0035_(fadD34)	37751	18	29	1.61017e-05	4.03457e-05	2.82237e-05
Rv0035_(fadD34)	37774	51	16	4.56215e-05	2.22597e-05	3.39406e-05
Rv0035_(fadD34)	37783	96	24	8.58758e-05	3.33895e-05	5.96327e-05
Rv0035_(fadD34)	37828	15	13	1.34181e-05	1.8086e-05	1.57521e-05
Rv0035_(fadD34)	37943	21	52	1.87853e-05	7.2344e-05	4.55647e-05
Rv0035_(fadD34)	37976	8	31	7.15632e-06	4.31282e-05	2.51422e-05
Rv0035_(fadD34)	38002	34	42	3.04144e-05	5.84317e-05	4.4423e-05
Rv0035_(fadD34)	38046	0	0	0	0	0
Rv0035_(fadD34)	38064	18	34	1.61017e-05	4.73018e-05	3.17018e-05
Rv0035_(fadD34)	38095	31	8	2.77307e-05	1.11298e-05	1.94303e-05
Rv0035_(fadD34)	38132	32	12	2.86253e-05	1.66948e-05	2.266e-05
Rv0035_(fadD34)	38248	3	22	2.68362e-06	3.06071e-05	1.66453e-05
Rv0035_(fadD34)	38362	6	0	5.36724e-06	0	2.68362e-06
Rv0035_(fadD34)	38443	201	93	0.000179803	0.000129384	0.000154594
Rv0035_(fadD34)	38516	17	22	1.52072e-05	3.06071e-05	2.29071e-05
Rv0035_(fadD34)	38587	6	4	5.36724e-06	5.56492e-06	5.46608e-06
Rv0035_(fadD34)	38845	18	1	1.61017e-05	1.39123e-06	8.74648e-06
Rv0035_(fadD34)	38901	0	0	0	0	0
Rv0036c_(-)	39124	0	14	0	1.94772e-05	9.73862e-06
Rv0036c_(-)	39289	12	11	1.07345e-05	1.53035e-05	1.3019e-05
Rv0036c_(-)	39311	24	0	2.1469e-05	0	1.07345e-05
Rv0036c_(-)	39342	44	46	3.93598e-05	6.39966e-05	5.16782e-05
IG_Rv0037c	39844	18	11	1.61017e-05	1.53035e-05	1.57026e-05
IG_Rv0037c	39872	26	11	2.3258e-05	1.53035e-05	1.92808e-05
Rv0037c_(-)	39877	10	12	8.9454e-06	1.66948e-05	1.28201e-05
Rv0037c_(-)	39936	3	0	2.68362e-06	0	1.34181e-06
Rv0037c_(-)	39940	43	20	3.84652e-05	2.78246e-05	3.31449e-05
Rv0037c_(-)	39966	40	24	3.57816e-05	3.33895e-05	3.45856e-05
Rv0037c_(-)	40010	14	0	1.25236e-05	0	6.26178e-06
Rv0037c_(-)	40024	148	95	0.000132392	0.000132167	0.000132279
Rv0037c_(-)	40140	19	28	1.69963e-05	3.89545e-05	2.79754e-05
Rv0037c_(-)	40155	93	31	8.31922e-05	4.31282e-05	6.31602e-05
Rv0037c_(-)	40199	6	6	5.36724e-06	8.34738e-06	6.85731e-06
Rv0037c_(-)	40237	8	9	7.15632e-06	1.25211e-05	9.8387e-06
Rv0037c_(-)	40325	0	0	0	0	0
Rv0037c_(-)	40391	0	0	0	0	0
Rv0037c_(-)	40473	73	23	6.53014e-05	3.19983e-05	4.86499e-05
Rv0037c_(-)	40495	40	3	3.57816e-05	4.17369e-06	1.99776e-05
Rv0037c_(-)	40542	0	0	0	0	0
Rv0037c_(-)	40584	0	0	0	0	0
Rv0037c_(-)	40848	15	4	1.34181e-05	5.56492e-06	9.49151e-06
Rv0037c_(-)	40875	0	0	0	0	0
Rv0037c_(-)	40929	1	3	8.9454e-07	4.17369e-06	2.53412e-06
Rv0037c_(-)	40960	7	4	6.26178e-06	5.56492e-06	5.91335e-06
Rv0037c_(-)	41178	17	13	1.52072e-05	1.8086e-05	1.66466e-05
IG_Rv0038	41241	78	4	6.97741e-05	5.56492e-06	3.76695e-05
IG_Rv0038	41247	39	11	3.48871e-05	1.53035e-05	2.50953e-05
Rv0038_(-)	41373	117	30	0.000104661	4.17369e-05	7.31991e-05
Rv0038_(-)	41426	29	23	2.59417e-05	3.19983e-05	2.897e-05
Rv0038_(-)	41495	35	27	3.13089e-05	3.75632e-05	3.44361e-05
Rv0038_(-)	41592	0	0	0	0	0
Rv0038_(-)	41631	18	2	1.61017e-05	2.78246e-06	9.44209e-06
Rv0038_(-)	41717	0	35	0	4.86931e-05	2.43465e-05
Rv0038_(-)	41726	6	0	5.36724e-06	0	2.68362e-06
Rv0038_(-)	41909	8	4	7.15632e-06	5.56492e-06	6.36062e-06
IG_Rv0039c	41914	15	8	1.34181e-05	1.11298e-05	1.2274e-05
IG_Rv0039c	41985	18	3	1.61017e-05	4.17369e-06	1.01377e-05
Rv0039c_(-)	42059	0	0	0	0	0
Rv0039c_(-)	42082	6	3	5.36724e-06	4.17369e-06	4.77047e-06
Rv0039c_(-)	42207	35	6	3.13089e-05	8.34738e-06	1.98281e-05
Rv0039c_(-)	42275	36	9	3.22034e-05	1.25211e-05	2.23623e-05
IG_Rv0040c	42361	2	5	1.78908e-06	6.95615e-06	4.37262e-06
Rv0040c_(mtc28)	42433	7	3	6.26178e-06	4.17369e-06	5.21774e-06
Rv0040c_(mtc28)	42472	0	0	0	0	0
Rv0040c_(mtc28)	42492	0	0	0	0	0
Rv0040c_(mtc28)	42643	56	36	5.00942e-05	5.00843e-05	5.00893e-05
Rv0040c_(mtc28)	42712	3	0	2.68362e-06	0	1.34181e-06
Rv0040c_(mtc28)	42805	15	0	1.34181e-05	0	6.70905e-06
Rv0040c_(mtc28)	42851	15	55	1.34181e-05	7.65177e-05	4.49679e-05
Rv0040c_(mtc28)	42853	37	29	3.3098e-05	4.03457e-05	3.67218e-05
Rv0040c_(mtc28)	42880	30	55	2.68362e-05	7.65177e-05	5.16769e-05
Rv0040c_(mtc28)	43244	0	0	0	0	0
IG_Rv0041	43420	8	7	7.15632e-06	9.73862e-06	8.44747e-06
IG_Rv0041	43514	3	0	2.68362e-06	0	1.34181e-06
IG_Rv0041	43546	29	26	2.59417e-05	3.6172e-05	3.10568e-05
IG_Rv0041	43548	35	54	3.13089e-05	7.51265e-05	5.32177e-05
Rv0041_(leuS)	43633	0	0	0	0	0
Rv0041_(leuS)	43639	0	0	0	0	0
Rv0041_(leuS)	43641	0	0	0	0	0
Rv0041_(leuS)	43659	0	0	0	0	0
Rv0041_(leuS)	43697	0	0	0	0	0
Rv0041_(leuS)	43795	0	0	0	0	0
Rv0041_(leuS)	43837	0	0	0	0	0
Rv0041_(leuS)	43855	0	0	0	0	0
Rv0041_(leuS)	43864	0	0	0	0	0
Rv0041_(leuS)	43884	0	0	0	0	0
Rv0041_(leuS)	43901	0	0	0	0	0
Rv0041_(leuS)	43936	0	0	0	0	0
Rv0041_(leuS)	43943	0	0	0	0	0
Rv0041_(leuS)	43965	0	0	0	0	0
Rv0041_(leuS)	44068	0	0	0	0	0
Rv0041_(leuS)	44093	0	0	0	0	0
Rv0041_(leuS)	44099	0	0	0	0	0
Rv0041_(leuS)	44101	0	0	0	0	0
Rv0041_(leuS)	44144	0	0	0	0	0
Rv0041_(leuS)	44248	0	0	0	0	0
Rv0041_(leuS)	44260	0	0	0	0	0
Rv0041_(leuS)	44297	0	0	0	0	0
Rv0041_(leuS)	44301	0	0	0	0	0
Rv0041_(leuS)	44407	0	0	0	0	0
Rv0041_(leuS)	44599	0	0	0	0	0
Rv0041_(leuS)	44683	0	0	0	0	0
Rv0041_(leuS)	44719	0	0	0	0	0
Rv0041_(leuS)	44797	0	0	0	0	0
Rv0041_(leuS)	44848	0	0	0	0	0
Rv0041_(leuS)	44863	0	0	0	0	0
Rv0041_(leuS)	44868	0	0	0	0	0
Rv0041_(leuS)	44936	0	0	0	0	0
Rv0041_(leuS)	44951	0	0	0	0	0
Rv0041_(leuS)	44967	0	0	0	0	0
Rv0041_(leuS)	44983	0	0	0	0	0
Rv0041_(leuS)	44985	0	0	0	0	0
Rv0041_(leuS)	45016	0	0	0	0	0
Rv0041_(leuS)	45139	0	0	0	0	0
Rv0041_(leuS)	45166	0	0	0	0	0
Rv0041_(leuS)	45238	0	0	0	0	0
Rv0041_(leuS)	45314	0	0	0	0	0
Rv0041_(leuS)	45352	0	0	0	0	0
Rv0041_(leuS)	45400	0	0	0	0	0
Rv0041_(leuS)	45412	0	0	0	0	0
Rv0041_(leuS)	45463	0	0	0	0	0
Rv0041_(leuS)	45523	0	0	0	0	0
Rv0041_(leuS)	45562	0	0	0	0	0
Rv0041_(leuS)	45589	0	0	0	0	0
Rv0041_(leuS)	45622	0	0	0	0	0
Rv0041_(leuS)	45646	0	0	0	0	0
Rv0041_(leuS)	45648	0	0	0	0	0
Rv0041_(leuS)	45658	0	0	0	0	0
Rv0041_(leuS)	45664	0	0	0	0	0
Rv0041_(leuS)	45685	0	0	0	0	0
Rv0041_(leuS)	45730	0	0	0	0	0
Rv0041_(leuS)	45783	0	0	0	0	0
Rv0041_(leuS)	45803	0	0	0	0	0
Rv0041_(leuS)	45829	0	0	0	0	0
Rv0041_(leuS)	45840	0	0	0	0	0
Rv0041_(leuS)	45853	0	0	0	0	0
Rv0041_(leuS)	45919	0	0	0	0	0
Rv0041_(leuS)	46008	0	0	0	0	0
Rv0041_(leuS)	46013	0	0	0	0	0
Rv0041_(leuS)	46071	0	0	0	0	0
Rv0041_(leuS)	46086	0	0	0	0	0
Rv0041_(leuS)	46099	0	0	0	0	0
Rv0041_(leuS)	46163	0	0	0	0	0
Rv0041_(leuS)	46191	0	0	0	0	0
Rv0041_(leuS)	46270	0	0	0	0	0
Rv0041_(leuS)	46294	0	0	0	0	0
Rv0041_(leuS)	46319	0	0	0	0	0
Rv0041_(leuS)	46431	0	0	0	0	0
Rv0041_(leuS)	46468	16	23	1.43126e-05	3.19983e-05	2.31555e-05
IG_Rv0042c	46502	6	0	5.36724e-06	0	2.68362e-06
IG_Rv0042c	46514	0	0	0	0	0
IG_Rv0042c	46524	23	0	2.05744e-05	0	1.02872e-05
IG_Rv0042c	46531	0	0	0	0	0
IG_Rv0042c	46567	0	0	0	0	0
IG_Rv0042c	46575	0	0	0	0	0
Rv0042c_(-)	46778	18	14	1.61017e-05	1.94772e-05	1.77895e-05
Rv0042c_(-)	46958	16	0	1.43126e-05	0	7.15632e-06
Rv0042c_(-)	47083	1	5	8.9454e-07	6.95615e-06	3.92535e-06
Rv0042c_(-)	47096	50	27	4.4727e-05	3.75632e-05	4.11451e-05
Rv0042c_(-)	47118	50	47	4.4727e-05	6.53878e-05	5.50574e-05
IG_Rv0043c	47219	52	0	4.65161e-05	0	2.3258e-05
IG_Rv0043c	47223	43	0	3.84652e-05	0	1.92326e-05
IG_Rv0043c	47300	0	0	0	0	0
IG_Rv0043c	47315	2	0	1.78908e-06	0	8.9454e-07
IG_Rv0043c	47362	10	5	8.9454e-06	6.95615e-06	7.95078e-06
Rv0043c_(-)	47366	19	0	1.69963e-05	0	8.49813e-06
Rv0043c_(-)	47390	40	25	3.57816e-05	3.47808e-05	3.52812e-05
Rv0043c_(-)	47458	32	10	2.86253e-05	1.39123e-05	2.12688e-05
Rv0043c_(-)	47576	25	0	2.23635e-05	0	1.11817e-05
Rv0043c_(-)	47609	50	54	4.4727e-05	7.51265e-05	5.99267e-05
Rv0043c_(-)	47681	0	12	0	1.66948e-05	8.34738e-06
Rv0043c_(-)	47705	0	8	0	1.11298e-05	5.56492e-06
Rv0043c_(-)	47906	0	0	0	0	0
Rv0043c_(-)	48037	11	20	9.83994e-06	2.78246e-05	1.88323e-05
Rv0043c_(-)	48078	0	0	0	0	0
Rv0043c_(-)	48086	8	2	7.15632e-06	2.78246e-06	4.96939e-06
IG_Rv0044c	48103	18	10	1.61017e-05	1.39123e-05	1.5007e-05
IG_Rv0044c	48107	61	93	5.45669e-05	0.000129384	9.19757e-05
IG_Rv0044c	48202	0	0	0	0	0
Rv0044c_(-)	48281	8	15	7.15632e-06	2.08685e-05	1.40124e-05
Rv0044c_(-)	48387	16	0	1.43126e-05	0	7.15632e-06
Rv0044c_(-)	48445	30	24	2.68362e-05	3.33895e-05	3.01129e-05
Rv0044c_(-)	48449	44	12	3.93598e-05	1.66948e-05	2.80273e-05
Rv0044c_(-)	48465	11	0	9.83994e-06	0	4.91997e-06
Rv0044c_(-)	48480	9	6	8.05086e-06	8.34738e-06	8.19912e-06
Rv0044c_(-)	48488	4	1	3.57816e-06	1.39123e-06	2.4847e-06
Rv0044c_(-)	48513	63	35	5.6356e-05	4.86931e-05	5.25245e-05
Rv0044c_(-)	48647	0	0	0	0	0
Rv0044c_(-)	48653	43	3	3.84652e-05	4.17369e-06	2.13195e-05
Rv0044c_(-)	48662	18	6	1.61017e-05	8.34738e-06	1.22246e-05
Rv0044c_(-)	48690	0	0	0	0	0
Rv0044c_(-)	48729	5	0	4.4727e-06	0	2.23635e-06
Rv0044c_(-)	48764	0	1	0	1.39123e-06	6.95615e-07
Rv0044c_(-)	48781	15	2	1.34181e-05	2.78246e-06	8.10028e-06
Rv0044c_(-)	48869	13	1	1.1629e-05	1.39123e-06	6.51013e-06
Rv0044c_(-)	48894	29	0	2.59417e-05	0	1.29708e-05
Rv0044c_(-)	48953	0	0	0	0	0
Rv0044c_(-)	48982	32	15	2.86253e-05	2.08685e-05	2.47469e-05
Rv0044c_(-)	48990	0	0	0	0	0
IG_Rv0045c	49037	9	0	8.05086e-06	0	4.02543e-06
Rv0045c_(-)	49289	4	13	3.57816e-06	1.8086e-05	1.08321e-05
Rv0045c_(-)	49387	19	0	1.69963e-05	0	8.49813e-06
Rv0045c_(-)	49552	0	0	0	0	0
Rv0045c_(-)	49615	10	8	8.9454e-06	1.11298e-05	1.00376e-05
Rv0045c_(-)	49655	15	15	1.34181e-05	2.08685e-05	1.71433e-05
Rv0045c_(-)	49749	51	23	4.56215e-05	3.19983e-05	3.88099e-05
Rv0045c_(-)	49933	52	22	4.65161e-05	3.06071e-05	3.85616e-05
IG_Rv0046c	49950	2	0	1.78908e-06	0	8.9454e-07
IG_Rv0046c	49972	10	0	8.9454e-06	0	4.4727e-06
Rv0046c_(ino1)	50021	0	0	0	0	0
Rv0046c_(ino1)	50096	0	0	0	0	0
Rv0046c_(ino1)	50213	0	0	0	0	0
Rv0046c_(ino1)	50264	0	0	0	0	0
Rv0046c_(ino1)	50551	0	0	0	0	0
Rv0046c_(ino1)	50640	0	0	0	0	0
Rv0046c_(ino1)	50654	0	0	0	0	0
Rv0046c_(ino1)	50690	0	0	0	0	0
Rv0046c_(ino1)	50777	0	0	0	0	0
Rv0046c_(ino1)	50780	0	0	0	0	0
Rv0046c_(ino1)	50802	0	0	0	0	0
Rv0046c_(ino1)	50954	0	0	0	0	0
Rv0046c_(ino1)	50986	0	0	0	0	0
Rv0046c_(ino1)	51011	0	0	0	0	0
Rv0046c_(ino1)	51014	0	0	0	0	0
Rv0046c_(ino1)	51017	0	0	0	0	0
Rv0046c_(ino1)	51103	0	0	0	0	0
Rv0046c_(ino1)	51124	0	0	0	0	0
IG_Rv0047c	51137	0	0	0	0	0
IG_Rv0047c	51145	13	16	1.1629e-05	2.22597e-05	1.69444e-05
Rv0047c_(-)	51185	21	20	1.87853e-05	2.78246e-05	2.3305e-05
Rv0047c_(-)	51296	0	0	0	0	0
Rv0047c_(-)	51452	20	3	1.78908e-05	4.17369e-06	1.10322e-05
Rv0047c_(-)	51518	3	12	2.68362e-06	1.66948e-05	9.68919e-06
Rv0047c_(-)	51608	7	0	6.26178e-06	0	3.13089e-06
Rv0047c_(-)	51610	40	2	3.57816e-05	2.78246e-06	1.9282e-05
Rv0047c_(-)	51620	10	2	8.9454e-06	2.78246e-06	5.86393e-06
Rv0047c_(-)	51674	0	1	0	1.39123e-06	6.95615e-07
IG_Rv0048c	51744	1	2	8.9454e-07	2.78246e-06	1.8385e-06
IG_Rv0048c	51764	6	0	5.36724e-06	0	2.68362e-06
IG_Rv0048c	51792	19	0	1.69963e-05	0	8.49813e-06
IG_Rv0048c	51803	1	0	8.9454e-07	0	4.4727e-07
IG_Rv0048c	51805	20	29	1.78908e-05	4.03457e-05	2.91182e-05
Rv0048c_(-)	51837	15	0	1.34181e-05	0	6.70905e-06
Rv0048c_(-)	51879	32	0	2.86253e-05	0	1.43126e-05
Rv0048c_(-)	51891	0	37	0	5.14755e-05	2.57378e-05
Rv0048c_(-)	51898	0	0	0	0	0
Rv0048c_(-)	51906	205	171	0.000183381	0.0002379	0.000210641
Rv0048c_(-)	51966	105	84	9.39267e-05	0.000116863	0.000105395
Rv0048c_(-)	52122	35	4	3.13089e-05	5.56492e-06	1.84369e-05
Rv0048c_(-)	52126	142	90	0.000127025	0.000125211	0.000126118
Rv0048c_(-)	52128	54	15	4.83052e-05	2.08685e-05	3.45868e-05
Rv0048c_(-)	52179	61	19	5.45669e-05	2.64334e-05	4.05002e-05
Rv0048c_(-)	52188	6	7	5.36724e-06	9.73862e-06	7.55293e-06
Rv0048c_(-)	52203	0	0	0	0	0
Rv0048c_(-)	52365	21	0	1.87853e-05	0	9.39267e-06
Rv0048c_(-)	52523	13	4	1.1629e-05	5.56492e-06	8.59697e-06
Rv0048c_(-)	52540	36	1	3.22034e-05	1.39123e-06	1.67973e-05
Rv0048c_(-)	52658	12	11	1.07345e-05	1.53035e-05	1.3019e-05
IG_Rv0049	52705	57	70	5.09888e-05	9.73862e-05	7.41875e-05
IG_Rv0049	52708	90	23	8.05086e-05	3.19983e-05	5.62535e-05
IG_Rv0049	52745	10	20	8.9454e-06	2.78246e-05	1.8385e-05
IG_Rv0049	52773	18	0	1.61017e-05	0	8.05086e-06
IG_Rv0049	52796	22	8	1.96799e-05	1.11298e-05	1.54049e-05
IG_Rv0049	52828	28	13	2.50471e-05	1.8086e-05	2.15666e-05
Rv0049_(-)	52836	12	7	1.07345e-05	9.73862e-06	1.02365e-05
Rv0049_(-)	52843	4	0	3.57816e-06	0	1.78908e-06
Rv0049_(-)	52872	7	9	6.26178e-06	1.25211e-05	9.39143e-06
Rv0049_(-)	52917	12	0	1.07345e-05	0	5.36724e-06
Rv0049_(-)	53032	0	0	0	0	0
Rv0049_(-)	53113	19	21	1.69963e-05	2.92158e-05	2.31061e-05
Rv0049_(-)	53151	11	32	9.83994e-06	4.45194e-05	2.71797e-05
Rv0049_(-)	53186	0	0	0	0	0
Rv0049_(-)	53241	0	0	0	0	0
IG_Rv0050	53487	0	0	0	0	0
IG_Rv0050	53633	0	0	0	0	0
IG_Rv0050	53647	0	0	0	0	0
Rv0050_(ponA1)	53701	0	0	0	0	0
Rv0050_(ponA1)	53739	0	0	0	0	0
Rv0050_(ponA1)	53808	0	0	0	0	0
Rv0050_(ponA1)	53887	0	0	0	0	0
Rv0050_(ponA1)	53976	0	0	0	0	0
Rv0050_(ponA1)	53986	0	12	0	1.66948e-05	8.34738e-06
Rv0050_(ponA1)	54090	0	0	0	0	0
Rv0050_(ponA1)	54112	0	1	0	1.39123e-06	6.95615e-07
Rv0050_(ponA1)	54127	0	0	0	0	0
Rv0050_(ponA1)	54145	2	0	1.78908e-06	0	8.9454e-07
Rv0050_(ponA1)	54172	0	0	0	0	0
Rv0050_(ponA1)	54299	1	0	8.9454e-07	0	4.4727e-07
Rv0050_(ponA1)	54559	0	0	0	0	0
Rv0050_(ponA1)	54634	0	34	0	4.73018e-05	2.36509e-05
Rv0050_(ponA1)	54637	6	3	5.36724e-06	4.17369e-06	4.77047e-06
Rv0050_(ponA1)	54702	6	7	5.36724e-06	9.73862e-06	7.55293e-06
Rv0050_(ponA1)	54751	0	0	0	0	0
Rv0050_(ponA1)	54758	0	0	0	0	0
Rv0050_(ponA1)	54868	6	4	5.36724e-06	5.56492e-06	5.46608e-06
Rv0050_(ponA1)	54871	0	0	0	0	0
Rv0050_(ponA1)	55024	0	0	0	0	0
Rv0050_(ponA1)	55057	1	0	8.9454e-07	0	4.4727e-07
Rv0050_(ponA1)	55080	0	0	0	0	0
Rv0050_(ponA1)	55084	0	0	0	0	0
Rv0050_(ponA1)	55103	0	15	0	2.08685e-05	1.04342e-05
Rv0050_(ponA1)	55190	0	0	0	0	0
Rv0050_(ponA1)	55231	0	0	0	0	0
Rv0050_(ponA1)	55250	0	1	0	1.39123e-06	6.95615e-07
Rv0050_(ponA1)	55287	0	4	0	5.56492e-06	2.78246e-06
Rv0050_(ponA1)	55336	0	0	0	0	0
Rv0050_(ponA1)	55353	0	0	0	0	0
Rv0050_(ponA1)	55397	0	0	0	0	0
Rv0050_(ponA1)	55420	0	0	0	0	0
Rv0050_(ponA1)	55522	0	0	0	0	0
Rv0050_(ponA1)	55559	1	1	8.9454e-07	1.39123e-06	1.14289e-06
Rv0050_(ponA1)	55611	0	0	0	0	0
Rv0050_(ponA1)	55641	2	0	1.78908e-06	0	8.9454e-07
Rv0051_(-)	55766	0	0	0	0	0
Rv0051_(-)	55795	2	9	1.78908e-06	1.25211e-05	7.15508e-06
Rv0051_(-)	55834	0	0	0	0	0
Rv0051_(-)	55994	0	0	0	0	0
Rv0051_(-)	56007	130	49	0.00011629	6.81703e-05	9.22303e-05
Rv0051_(-)	56010	8	48	7.15632e-06	6.67791e-05	3.69677e-05
Rv0051_(-)	56022	3	0	2.68362e-06	0	1.34181e-06
Rv0051_(-)	56030	6	0	5.36724e-06	0	2.68362e-06
Rv0051_(-)	56043	21	0	1.87853e-05	0	9.39267e-06
Rv0051_(-)	56056	0	0	0	0	0
Rv0051_(-)	56079	0	0	0	0	0
Rv0051_(-)	56130	18	0	1.61017e-05	0	8.05086e-06
Rv0051_(-)	56154	30	7	2.68362e-05	9.73862e-06	1.82874e-05
Rv0051_(-)	56156	56	3	5.00942e-05	4.17369e-06	2.7134e-05
Rv0051_(-)	56163	2	0	1.78908e-06	0	8.9454e-07
Rv0051_(-)	56184	10	26	8.9454e-06	3.6172e-05	2.25587e-05
Rv0051_(-)	56190	42	65	3.75707e-05	9.043e-05	6.40003e-05
Rv0051_(-)	56206	0	0	0	0	0
Rv0051_(-)	56217	54	16	4.83052e-05	2.22597e-05	3.52824e-05
Rv0051_(-)	56227	2	0	1.78908e-06	0	8.9454e-07
Rv0051_(-)	56353	0	0	0	0	0
Rv0051_(-)	56401	7	1	6.26178e-06	1.39123e-06	3.82651e-06
Rv0051_(-)	56520	0	4	0	5.56492e-06	2.78246e-06
Rv0051_(-)	56538	1	0	8.9454e-07	0	4.4727e-07
Rv0051_(-)	56715	6	0	5.36724e-06	0	2.68362e-06
Rv0051_(-)	56821	33	12	2.95198e-05	1.66948e-05	2.31073e-05
Rv0051_(-)	56841	4	0	3.57816e-06	0	1.78908e-06
Rv0051_(-)	57042	21	7	1.87853e-05	9.73862e-06	1.4262e-05
Rv0051_(-)	57045	31	5	2.77307e-05	6.95615e-06	1.73434e-05
Rv0051_(-)	57049	26	13	2.3258e-05	1.8086e-05	2.0672e-05
Rv0051_(-)	57051	5	3	4.4727e-06	4.17369e-06	4.3232e-06
Rv0051_(-)	57156	5	5	4.4727e-06	6.95615e-06	5.71443e-06
Rv0051_(-)	57182	0	0	0	0	0
Rv0051_(-)	57277	0	0	0	0	0
IG_Rv0052	57391	14	0	1.25236e-05	0	6.26178e-06
Rv0052_(-)	57509	0	5	0	6.95615e-06	3.47808e-06
Rv0052_(-)	57614	11	34	9.83994e-06	4.73018e-05	2.85709e-05
Rv0052_(-)	57701	9	9	8.05086e-06	1.25211e-05	1.0286e-05
Rv0052_(-)	57733	13	16	1.1629e-05	2.22597e-05	1.69444e-05
Rv0052_(-)	57877	38	15	3.39925e-05	2.08685e-05	2.74305e-05
Rv0052_(-)	57930	0	0	0	0	0
Rv0052_(-)	57955	74	51	6.6196e-05	7.09528e-05	6.85744e-05
IG_Rv0053	57984	1	26	8.9454e-07	3.6172e-05	1.85333e-05
IG_Rv0053	58048	4	0	3.57816e-06	0	1.78908e-06
IG_Rv0053	58104	6	2	5.36724e-06	2.78246e-06	4.07485e-06
IG_Rv0053	58190	0	0	0	0	0
Rv0053_(rpsF)	58200	0	0	0	0	0
Rv0053_(rpsF)	58246	0	0	0	0	0
Rv0053_(rpsF)	58283	0	0	0	0	0
Rv0053_(rpsF)	58338	0	0	0	0	0
Rv0053_(rpsF)	58368	0	0	0	0	0
Rv0053_(rpsF)	58459	38	4	3.39925e-05	5.56492e-06	1.97787e-05
Rv0053_(rpsF)	58479	4	3	3.57816e-06	4.17369e-06	3.87593e-06
IG_Rv0054	58521	17	0	1.52072e-05	0	7.60359e-06
IG_Rv0054	58525	18	6	1.61017e-05	8.34738e-06	1.22246e-05
Rv0054_(ssb)	58702	0	0	0	0	0
Rv0054_(ssb)	58758	0	0	0	0	0
Rv0054_(ssb)	58821	0	0	0	0	0
Rv0054_(ssb)	58833	0	0	0	0	0
Rv0054_(ssb)	58918	0	0	0	0	0
IG_Rv0055	59112	0	0	0	0	0
Rv0055_(rpsR)	59174	0	0	0	0	0
Rv0055_(rpsR)	59214	0	0	0	0	0
Rv0055_(rpsR)	59241	0	0	0	0	0
Rv0055_(rpsR)	59357	5	10	4.4727e-06	1.39123e-05	9.1925e-06
Rv0055_(rpsR)	59373	0	0	0	0	0
IG_Rv0056	59404	11	0	9.83994e-06	0	4.91997e-06
Rv0056_(rplI)	59480	33	5	2.95198e-05	6.95615e-06	1.8238e-05
Rv0056_(rplI)	59488	3	0	2.68362e-06	0	1.34181e-06
Rv0056_(rplI)	59583	1	18	8.9454e-07	2.50422e-05	1.29683e-05
Rv0056_(rplI)	59592	10	26	8.9454e-06	3.6172e-05	2.25587e-05
Rv0056_(rplI)	59640	3	0	2.68362e-06	0	1.34181e-06
Rv0056_(rplI)	59746	0	0	0	0	0
Rv0056_(rplI)	59838	21	9	1.87853e-05	1.25211e-05	1.56532e-05
Rv0056_(rplI)	59864	45	21	4.02543e-05	2.92158e-05	3.47351e-05
Rv0057_(-)	59985	13	30	1.1629e-05	4.17369e-05	2.6683e-05
Rv0057_(-)	60026	3	0	2.68362e-06	0	1.34181e-06
Rv0057_(-)	60070	3	2	2.68362e-06	2.78246e-06	2.73304e-06
Rv0057_(-)	60125	22	4	1.96799e-05	5.56492e-06	1.26224e-05
Rv0057_(-)	60134	0	0	0	0	0
Rv0057_(-)	60151	0	0	0	0	0
Rv0057_(-)	60161	0	0	0	0	0
Rv0057_(-)	60210	4	1	3.57816e-06	1.39123e-06	2.4847e-06
Rv0057_(-)	60235	5	36	4.4727e-06	5.00843e-05	2.72785e-05
Rv0057_(-)	60255	26	53	2.3258e-05	7.37352e-05	4.84966e-05
Rv0057_(-)	60272	9	0	8.05086e-06	0	4.02543e-06
Rv0057_(-)	60289	1	0	8.9454e-07	0	4.4727e-07
Rv0057_(-)	60333	23	6	2.05744e-05	8.34738e-06	1.44609e-05
Rv0057_(-)	60344	0	0	0	0	0
Rv0057_(-)	60356	0	0	0	0	0
Rv0057_(-),Rv0058_(dnaB)	60414	0	0	0	0	0
Rv0058_(dnaB)	60452	0	0	0	0	0
Rv0058_(dnaB)	60537	0	0	0	0	0
Rv0058_(dnaB)	60549	0	0	0	0	0
Rv0058_(dnaB)	60566	0	0	0	0	0
Rv0058_(dnaB)	60590	0	0	0	0	0
Rv0058_(dnaB)	60611	0	0	0	0	0
Rv0058_(dnaB)	60698	0	0	0	0	0
Rv0058_(dnaB)	60746	0	0	0	0	0
Rv0058_(dnaB)	60749	0	0	0	0	0
Rv0058_(dnaB)	60792	0	0	0	0	0
Rv0058_(dnaB)	60818	0	0	0	0	0
Rv0058_(dnaB)	60824	0	0	0	0	0
Rv0058_(dnaB)	60884	0	0	0	0	0
Rv0058_(dnaB)	61003	0	0	0	0	0
Rv0058_(dnaB)	61309	0	0	0	0	0
Rv0058_(dnaB)	61403	0	0	0	0	0
Rv0058_(dnaB)	61433	0	0	0	0	0
Rv0058_(dnaB)	61549	0	0	0	0	0
Rv0058_(dnaB)	61555	0	0	0	0	0
Rv0058_(dnaB)	61627	0	0	0	0	0
Rv0058_(dnaB)	61816	0	0	0	0	0
Rv0058_(dnaB)	61887	0	0	0	0	0
Rv0058_(dnaB)	61988	0	0	0	0	0
Rv0058_(dnaB)	62047	0	0	0	0	0
Rv0058_(dnaB)	62069	0	0	0	0	0
Rv0058_(dnaB)	62115	0	0	0	0	0
Rv0058_(dnaB)	62160	0	0	0	0	0
Rv0058_(dnaB)	62166	0	0	0	0	0
Rv0058_(dnaB)	62196	0	0	0	0	0
Rv0058_(dnaB)	62208	0	0	0	0	0
Rv0058_(dnaB)	62309	0	0	0	0	0
Rv0058_(dnaB)	62312	0	0	0	0	0
Rv0058_(dnaB)	62326	0	0	0	0	0
Rv0058_(dnaB)	62571	0	0	0	0	0
Rv0058_(dnaB)	62732	0	0	0	0	0
Rv0058_(dnaB)	62793	0	0	0	0	0
Rv0058_(dnaB)	62827	0	0	0	0	0
Rv0058_(dnaB)	62973	0	0	0	0	0
IG_Rv0059	63193	47	51	4.20434e-05	7.09528e-05	5.64981e-05
Rv0059_(-)	63211	41	14	3.66761e-05	1.94772e-05	2.80767e-05
Rv0059_(-)	63240	0	0	0	0	0
Rv0059_(-)	63376	120	93	0.000107345	0.000129384	0.000118365
Rv0059_(-)	63378	65	60	5.81451e-05	8.34738e-05	7.08095e-05
Rv0059_(-)	63430	15	0	1.34181e-05	0	6.70905e-06
Rv0059_(-)	63466	34	40	3.04144e-05	5.56492e-05	4.30318e-05
Rv0059_(-)	63493	85	82	7.60359e-05	0.000114081	9.50584e-05
Rv0059_(-)	63500	51	22	4.56215e-05	3.06071e-05	3.81143e-05
Rv0059_(-)	63520	0	0	0	0	0
Rv0059_(-)	63575	15	20	1.34181e-05	2.78246e-05	2.06214e-05
Rv0059_(-)	63625	11	0	9.83994e-06	0	4.91997e-06
Rv0059_(-)	63755	1	6	8.9454e-07	8.34738e-06	4.62096e-06
Rv0059_(-)	63757	1	0	8.9454e-07	0	4.4727e-07
Rv0059_(-)	63787	6	8	5.36724e-06	1.11298e-05	8.24854e-06
Rv0059_(-)	63799	17	0	1.52072e-05	0	7.60359e-06
Rv0059_(-)	63801	7	2	6.26178e-06	2.78246e-06	4.52212e-06
Rv0059_(-)	63824	8	31	7.15632e-06	4.31282e-05	2.51422e-05
Rv0059_(-)	63862	46	9	4.11488e-05	1.25211e-05	2.6835e-05
Rv0059_(-)	63883	39	27	3.48871e-05	3.75632e-05	3.62251e-05
Rv0059_(-)	63886	151	39	0.000135076	5.4258e-05	9.46668e-05
Rv0059_(-)	63889	76	23	6.7985e-05	3.19983e-05	4.99917e-05
IG_Rv0060	63907	58	16	5.18833e-05	2.22597e-05	3.70715e-05
Rv0060_(-)	63917	0	0	0	0	0
Rv0060_(-)	64022	0	0	0	0	0
Rv0060_(-)	64043	0	0	0	0	0
Rv0060_(-)	64072	0	0	0	0	0
Rv0060_(-)	64178	0	0	0	0	0
Rv0060_(-)	64180	0	0	0	0	0
Rv0060_(-)	64305	0	0	0	0	0
Rv0060_(-)	64346	0	0	0	0	0
Rv0060_(-)	64419	0	0	0	0	0
Rv0060_(-)	64439	0	0	0	0	0
Rv0060_(-)	64517	0	0	0	0	0
Rv0060_(-)	64551	0	0	0	0	0
Rv0060_(-)	64571	0	0	0	0	0
Rv0060_(-)	64580	0	0	0	0	0
Rv0060_(-)	64602	0	0	0	0	0
Rv0060_(-)	64687	0	0	0	0	0
Rv0060_(-)	64690	0	0	0	0	0
Rv0060_(-)	64707	0	0	0	0	0
Rv0060_(-)	64715	0	0	0	0	0
Rv0060_(-)	64799	0	0	0	0	0
Rv0060_(-)	64822	0	0	0	0	0
Rv0060_(-)	64913	0	0	0	0	0
Rv0060_(-)	64954	6	6	5.36724e-06	8.34738e-06	6.85731e-06
IG_Rv0061c	64985	0	0	0	0	0
Rv0061_(-)	65108	7	43	6.26178e-06	5.98229e-05	3.30424e-05
Rv0061_(-)	65124	0	2	0	2.78246e-06	1.39123e-06
Rv0061_(-)	65168	8	0	7.15632e-06	0	3.57816e-06
Rv0061_(-)	65225	28	11	2.50471e-05	1.53035e-05	2.01753e-05
Rv0061_(-)	65314	13	23	1.1629e-05	3.19983e-05	2.18137e-05
Rv0061_(-)	65322	0	16	0	2.22597e-05	1.11298e-05
IG_Rv0062	65433	35	3	3.13089e-05	4.17369e-06	1.77413e-05
IG_Rv0062	65499	65	27	5.81451e-05	3.75632e-05	4.78542e-05
IG_Rv0062	65548	69	42	6.17233e-05	5.84317e-05	6.00775e-05
IG_Rv0062	65550	12	6	1.07345e-05	8.34738e-06	9.54093e-06
Rv0062_(celA1)	65665	1	0	8.9454e-07	0	4.4727e-07
Rv0062_(celA1)	65691	41	0	3.66761e-05	0	1.83381e-05
Rv0062_(celA1)	65714	24	13	2.1469e-05	1.8086e-05	1.97775e-05
Rv0062_(celA1)	65757	6	0	5.36724e-06	0	2.68362e-06
Rv0062_(celA1)	65839	2	9	1.78908e-06	1.25211e-05	7.15508e-06
Rv0062_(celA1)	65932	2	0	1.78908e-06	0	8.9454e-07
Rv0062_(celA1)	65986	24	4	2.1469e-05	5.56492e-06	1.35169e-05
Rv0062_(celA1)	66034	16	0	1.43126e-05	0	7.15632e-06
Rv0062_(celA1)	66060	19	0	1.69963e-05	0	8.49813e-06
Rv0062_(celA1)	66064	42	13	3.75707e-05	1.8086e-05	2.78283e-05
Rv0062_(celA1)	66097	3	0	2.68362e-06	0	1.34181e-06
Rv0062_(celA1)	66232	7	17	6.26178e-06	2.36509e-05	1.49564e-05
Rv0062_(celA1)	66274	31	0	2.77307e-05	0	1.38654e-05
Rv0062_(celA1)	66363	2	0	1.78908e-06	0	8.9454e-07
Rv0062_(celA1)	66385	17	7	1.52072e-05	9.73862e-06	1.24729e-05
Rv0062_(celA1)	66409	2	0	1.78908e-06	0	8.9454e-07
Rv0062_(celA1)	66448	18	0	1.61017e-05	0	8.05086e-06
Rv0062_(celA1)	66510	7	7	6.26178e-06	9.73862e-06	8.0002e-06
Rv0062_(celA1)	66577	28	9	2.50471e-05	1.25211e-05	1.87841e-05
Rv0062_(celA1)	66651	1	0	8.9454e-07	0	4.4727e-07
Rv0062_(celA1)	66658	1	8	8.9454e-07	1.11298e-05	6.01219e-06
Rv0062_(celA1)	66691	17	1	1.52072e-05	1.39123e-06	8.29921e-06
IG_Rv0063	66763	0	0	0	0	0
IG_Rv0063	66786	1	2	8.9454e-07	2.78246e-06	1.8385e-06
Rv0063_(-)	67008	0	0	0	0	0
Rv0063_(-)	67070	4	0	3.57816e-06	0	1.78908e-06
Rv0063_(-)	67126	5	0	4.4727e-06	0	2.23635e-06
Rv0063_(-)	67135	4	0	3.57816e-06	0	1.78908e-06
Rv0063_(-)	67137	0	0	0	0	0
Rv0063_(-)	67155	0	0	0	0	0
Rv0063_(-)	67246	15	24	1.34181e-05	3.33895e-05	2.34038e-05
Rv0063_(-)	67289	6	11	5.36724e-06	1.53035e-05	1.03354e-05
Rv0063_(-)	67298	6	0	5.36724e-06	0	2.68362e-06
Rv0063_(-)	67315	31	8	2.77307e-05	1.11298e-05	1.94303e-05
Rv0063_(-)	67363	3	6	2.68362e-06	8.34738e-06	5.5155e-06
Rv0063_(-)	67897	15	0	1.34181e-05	0	6.70905e-06
Rv0063_(-)	67915	2	28	1.78908e-06	3.89545e-05	2.03718e-05
Rv0063_(-)	67954	16	8	1.43126e-05	1.11298e-05	1.27212e-05
Rv0063_(-)	68149	26	27	2.3258e-05	3.75632e-05	3.04106e-05
Rv0063_(-)	68184	5	0	4.4727e-06	0	2.23635e-06
Rv0063_(-)	68221	9	0	8.05086e-06	0	4.02543e-06
Rv0063_(-)	68236	11	41	9.83994e-06	5.70405e-05	3.34402e-05
Rv0063_(-)	68245	26	6	2.3258e-05	8.34738e-06	1.58027e-05
Rv0063_(-)	68255	4	0	3.57816e-06	0	1.78908e-06
Rv0063_(-)	68275	25	0	2.23635e-05	0	1.11817e-05
Rv0063_(-)	68309	34	4	3.04144e-05	5.56492e-06	1.79896e-05
Rv0063_(-)	68320	37	23	3.3098e-05	3.19983e-05	3.25481e-05
Rv0063_(-)	68359	0	19	0	2.64334e-05	1.32167e-05
IG_Rv0063a	68376	23	43	2.05744e-05	5.98229e-05	4.01987e-05
IG_Rv0063a	68379	51	38	4.56215e-05	5.28668e-05	4.92442e-05
IG_Rv0063a	68386	27	0	2.41526e-05	0	1.20763e-05
IG_Rv0063a	68406	15	0	1.34181e-05	0	6.70905e-06
Rv0063a	68443	0	0	0	0	0
Rv0063a	68576	0	0	0	0	0
IG_Rv0064	68593	4	0	3.57816e-06	0	1.78908e-06
IG_Rv0064	68607	15	5	1.34181e-05	6.95615e-06	1.01871e-05
Rv0064_(-)	68725	11	0	9.83994e-06	0	4.91997e-06
Rv0064_(-)	68732	2	0	1.78908e-06	0	8.9454e-07
Rv0064_(-)	68736	16	10	1.43126e-05	1.39123e-05	1.41125e-05
Rv0064_(-)	68791	5	33	4.4727e-06	4.59106e-05	2.51917e-05
Rv0064_(-)	68860	13	0	1.1629e-05	0	5.81451e-06
Rv0064_(-)	68871	1	0	8.9454e-07	0	4.4727e-07
Rv0064_(-)	68893	11	0	9.83994e-06	0	4.91997e-06
Rv0064_(-)	69043	11	11	9.83994e-06	1.53035e-05	1.25717e-05
Rv0064_(-)	69084	0	0	0	0	0
Rv0064_(-)	69120	0	0	0	0	0
Rv0064_(-)	69169	0	3	0	4.17369e-06	2.08685e-06
Rv0064_(-)	69189	31	93	2.77307e-05	0.000129384	7.85576e-05
Rv0064_(-)	69280	3	34	2.68362e-06	4.73018e-05	2.49927e-05
Rv0064_(-)	69300	2	0	1.78908e-06	0	8.9454e-07
Rv0064_(-)	69315	0	1	0	1.39123e-06	6.95615e-07
Rv0064_(-)	69338	22	8	1.96799e-05	1.11298e-05	1.54049e-05
Rv0064_(-)	69366	0	0	0	0	0
Rv0064_(-)	69374	0	0	0	0	0
Rv0064_(-)	69421	11	11	9.83994e-06	1.53035e-05	1.25717e-05
Rv0064_(-)	69443	0	0	0	0	0
Rv0064_(-)	69588	32	6	2.86253e-05	8.34738e-06	1.84863e-05
Rv0064_(-)	69590	19	3	1.69963e-05	4.17369e-06	1.0585e-05
Rv0064_(-)	69624	2	0	1.78908e-06	0	8.9454e-07
Rv0064_(-)	69651	2	0	1.78908e-06	0	8.9454e-07
Rv0064_(-)	69656	2	9	1.78908e-06	1.25211e-05	7.15508e-06
Rv0064_(-)	69660	1	0	8.9454e-07	0	4.4727e-07
Rv0064_(-)	69674	0	0	0	0	0
Rv0064_(-)	69743	30	14	2.68362e-05	1.94772e-05	2.31567e-05
Rv0064_(-)	69791	3	0	2.68362e-06	0	1.34181e-06
Rv0064_(-)	69805	0	9	0	1.25211e-05	6.26054e-06
Rv0064_(-)	69822	0	0	0	0	0
Rv0064_(-)	69849	37	6	3.3098e-05	8.34738e-06	2.07227e-05
Rv0064_(-)	69927	3	69	2.68362e-06	9.59949e-05	4.93393e-05
Rv0064_(-)	69998	0	5	0	6.95615e-06	3.47808e-06
Rv0064_(-)	70020	0	0	0	0	0
Rv0064_(-)	70027	2	0	1.78908e-06	0	8.9454e-07
Rv0064_(-)	70029	54	52	4.83052e-05	7.2344e-05	6.03246e-05
Rv0064_(-)	70098	16	0	1.43126e-05	0	7.15632e-06
Rv0064_(-)	70101	4	4	3.57816e-06	5.56492e-06	4.57154e-06
Rv0064_(-)	70134	0	0	0	0	0
Rv0064_(-)	70176	0	0	0	0	0
Rv0064_(-)	70197	41	1	3.66761e-05	1.39123e-06	1.90337e-05
Rv0064_(-)	70203	18	3	1.61017e-05	4.17369e-06	1.01377e-05
Rv0064_(-)	70205	0	0	0	0	0
Rv0064_(-)	70389	0	0	0	0	0
Rv0064_(-)	70434	16	14	1.43126e-05	1.94772e-05	1.68949e-05
Rv0064_(-)	70452	23	0	2.05744e-05	0	1.02872e-05
Rv0064_(-)	70458	0	8	0	1.11298e-05	5.56492e-06
Rv0064_(-)	70533	14	14	1.25236e-05	1.94772e-05	1.60004e-05
Rv0064_(-)	70541	13	34	1.1629e-05	4.73018e-05	2.94654e-05
Rv0064_(-)	70569	0	0	0	0	0
Rv0064_(-)	70582	0	0	0	0	0
Rv0064_(-)	70698	0	0	0	0	0
Rv0064_(-)	70727	0	0	0	0	0
Rv0064_(-)	70743	30	91	2.68362e-05	0.000126602	7.67191e-05
Rv0064_(-)	70820	0	0	0	0	0
Rv0064_(-)	70842	46	42	4.11488e-05	5.84317e-05	4.97903e-05
Rv0064_(-)	70908	3	17	2.68362e-06	2.36509e-05	1.31673e-05
Rv0064_(-)	70932	19	0	1.69963e-05	0	8.49813e-06
Rv0064_(-)	70962	3	10	2.68362e-06	1.39123e-05	8.29796e-06
Rv0064_(-)	70987	4	20	3.57816e-06	2.78246e-05	1.57014e-05
Rv0064_(-)	71097	34	5	3.04144e-05	6.95615e-06	1.86853e-05
Rv0064_(-)	71142	33	26	2.95198e-05	3.6172e-05	3.28459e-05
Rv0064_(-)	71157	4	9	3.57816e-06	1.25211e-05	8.04962e-06
Rv0064_(-)	71265	0	0	0	0	0
Rv0064_(-)	71299	3	1	2.68362e-06	1.39123e-06	2.03743e-06
Rv0064_(-)	71398	0	0	0	0	0
Rv0064_(-)	71518	1	0	8.9454e-07	0	4.4727e-07
Rv0064_(-)	71556	18	0	1.61017e-05	0	8.05086e-06
IG_Rv0064A	71570	4	4	3.57816e-06	5.56492e-06	4.57154e-06
IG_Rv0064A	71587	9	0	8.05086e-06	0	4.02543e-06
Rv0064A	71593	17	11	1.52072e-05	1.53035e-05	1.52554e-05
Rv0064A	71636	0	0	0	0	0
Rv0064A	71678	80	62	7.15632e-05	8.62563e-05	7.89098e-05
Rv0064A	71680	33	6	2.95198e-05	8.34738e-06	1.89336e-05
Rv0065_(-)	71833	28	24	2.50471e-05	3.33895e-05	2.92183e-05
Rv0065_(-)	71921	0	0	0	0	0
Rv0065_(-)	72030	17	18	1.52072e-05	2.50422e-05	2.01247e-05
Rv0065_(-)	72048	0	0	0	0	0
Rv0065_(-)	72075	5	41	4.4727e-06	5.70405e-05	3.07566e-05
Rv0065_(-)	72088	1	0	8.9454e-07	0	4.4727e-07
Rv0065_(-)	72108	1	0	8.9454e-07	0	4.4727e-07
Rv0065_(-)	72120	1	0	8.9454e-07	0	4.4727e-07
IG_Rv0066c	72254	0	0	0	0	0
Rv0066c_(icd2)	72332	15	0	1.34181e-05	0	6.70905e-06
Rv0066c_(icd2)	72355	2	1	1.78908e-06	1.39123e-06	1.59016e-06
Rv0066c_(icd2)	72358	3	1	2.68362e-06	1.39123e-06	2.03743e-06
Rv0066c_(icd2)	72387	25	0	2.23635e-05	0	1.11817e-05
Rv0066c_(icd2)	72505	47	62	4.20434e-05	8.62563e-05	6.41498e-05
Rv0066c_(icd2)	72517	23	6	2.05744e-05	8.34738e-06	1.44609e-05
Rv0066c_(icd2)	72611	29	3	2.59417e-05	4.17369e-06	1.50577e-05
Rv0066c_(icd2)	72635	0	0	0	0	0
Rv0066c_(icd2)	72653	0	0	0	0	0
Rv0066c_(icd2)	72769	4	1	3.57816e-06	1.39123e-06	2.4847e-06
Rv0066c_(icd2)	72825	13	8	1.1629e-05	1.11298e-05	1.13794e-05
Rv0066c_(icd2)	72856	14	0	1.25236e-05	0	6.26178e-06
Rv0066c_(icd2)	72922	25	18	2.23635e-05	2.50422e-05	2.37028e-05
Rv0066c_(icd2)	72988	10	6	8.9454e-06	8.34738e-06	8.64639e-06
Rv0066c_(icd2)	73030	2	0	1.78908e-06	0	8.9454e-07
Rv0066c_(icd2)	73246	5	0	4.4727e-06	0	2.23635e-06
Rv0066c_(icd2)	73348	34	16	3.04144e-05	2.22597e-05	2.6337e-05
Rv0066c_(icd2)	73414	64	16	5.72506e-05	2.22597e-05	3.97551e-05
Rv0066c_(icd2)	73493	14	8	1.25236e-05	1.11298e-05	1.18267e-05
Rv0066c_(icd2)	73548	68	3	6.08287e-05	4.17369e-06	3.25012e-05
Rv0066c_(icd2)	73603	16	5	1.43126e-05	6.95615e-06	1.06344e-05
Rv0066c_(icd2)	73681	33	1	2.95198e-05	1.39123e-06	1.54555e-05
Rv0066c_(icd2)	73798	41	0	3.66761e-05	0	1.83381e-05
Rv0066c_(icd2)	73960	24	5	2.1469e-05	6.95615e-06	1.42126e-05
Rv0066c_(icd2)	73986	8	5	7.15632e-06	6.95615e-06	7.05624e-06
Rv0066c_(icd2)	74044	0	3	0	4.17369e-06	2.08685e-06
Rv0066c_(icd2)	74094	0	0	0	0	0
Rv0066c_(icd2)	74128	0	0	0	0	0
Rv0066c_(icd2)	74176	9	0	8.05086e-06	0	4.02543e-06
Rv0066c_(icd2)	74191	12	0	1.07345e-05	0	5.36724e-06
Rv0066c_(icd2)	74223	0	0	0	0	0
Rv0066c_(icd2)	74280	2	0	1.78908e-06	0	8.9454e-07
Rv0066c_(icd2)	74312	0	0	0	0	0
Rv0066c_(icd2)	74319	0	0	0	0	0
Rv0066c_(icd2)	74341	5	15	4.4727e-06	2.08685e-05	1.26706e-05
Rv0066c_(icd2)	74373	2	1	1.78908e-06	1.39123e-06	1.59016e-06
Rv0066c_(icd2)	74446	12	1	1.07345e-05	1.39123e-06	6.06286e-06
Rv0066c_(icd2)	74482	13	16	1.1629e-05	2.22597e-05	1.69444e-05
IG_Rv0067c	74561	35	0	3.13089e-05	0	1.56544e-05
IG_Rv0067c	74571	2	0	1.78908e-06	0	8.9454e-07
IG_Rv0067c	74577	3	5	2.68362e-06	6.95615e-06	4.81989e-06
Rv0067c_(-)	74695	10	11	8.9454e-06	1.53035e-05	1.21245e-05
Rv0067c_(-)	74721	0	0	0	0	0
Rv0067c_(-)	74748	7	1	6.26178e-06	1.39123e-06	3.82651e-06
Rv0067c_(-)	74760	0	0	0	0	0
Rv0067c_(-)	74907	5	6	4.4727e-06	8.34738e-06	6.41004e-06
Rv0067c_(-)	75046	9	0	8.05086e-06	0	4.02543e-06
Rv0067c_(-)	75048	9	3	8.05086e-06	4.17369e-06	6.11228e-06
Rv0067c_(-)	75102	11	0	9.83994e-06	0	4.91997e-06
Rv0067c_(-)	75127	0	0	0	0	0
Rv0067c_(-)	75141	0	3	0	4.17369e-06	2.08685e-06
Rv0067c_(-)	75155	0	0	0	0	0
Rv0067c_(-)	75188	29	1	2.59417e-05	1.39123e-06	1.36664e-05
IG_Rv0068	75202	1	12	8.9454e-07	1.66948e-05	8.79465e-06
IG_Rv0068	75241	4	0	3.57816e-06	0	1.78908e-06
IG_Rv0068	75243	0	0	0	0	0
IG_Rv0068	75252	0	0	0	0	0
IG_Rv0068	75274	0	0	0	0	0
IG_Rv0068	75285	6	0	5.36724e-06	0	2.68362e-06
Rv0068_(-)	75499	41	8	3.66761e-05	1.11298e-05	2.3903e-05
Rv0068_(-)	75612	170	94	0.000152072	0.000130776	0.000141424
Rv0068_(-)	75614	33	30	2.95198e-05	4.17369e-05	3.56284e-05
Rv0068_(-)	75807	14	0	1.25236e-05	0	6.26178e-06
Rv0068_(-)	75825	2	0	1.78908e-06	0	8.9454e-07
Rv0068_(-)	75861	9	6	8.05086e-06	8.34738e-06	8.19912e-06
Rv0068_(-)	75880	112	19	0.000100188	2.64334e-05	6.33109e-05
Rv0068_(-)	75982	1	27	8.9454e-07	3.75632e-05	1.92289e-05
Rv0068_(-)	76068	1	2	8.9454e-07	2.78246e-06	1.8385e-06
Rv0068_(-)	76096	12	0	1.07345e-05	0	5.36724e-06
Rv0068_(-)	76104	2	0	1.78908e-06	0	8.9454e-07
Rv0068_(-)	76197	6	16	5.36724e-06	2.22597e-05	1.38135e-05
Rv0069c_(sdaA)	76297	20	39	1.78908e-05	5.4258e-05	3.60744e-05
Rv0069c_(sdaA)	76714	5	4	4.4727e-06	5.56492e-06	5.01881e-06
Rv0069c_(sdaA)	76726	0	0	0	0	0
Rv0069c_(sdaA)	76888	0	0	0	0	0
Rv0069c_(sdaA)	77004	0	0	0	0	0
Rv0069c_(sdaA)	77054	0	0	0	0	0
Rv0069c_(sdaA)	77107	9	0	8.05086e-06	0	4.02543e-06
Rv0069c_(sdaA)	77191	0	0	0	0	0
Rv0069c_(sdaA)	77288	3	3	2.68362e-06	4.17369e-06	3.42866e-06
Rv0069c_(sdaA)	77384	4	0	3.57816e-06	0	1.78908e-06
Rv0069c_(sdaA)	77421	0	0	0	0	0
Rv0069c_(sdaA)	77529	8	1	7.15632e-06	1.39123e-06	4.27378e-06
Rv0070c_(glyA2)	77640	0	0	0	0	0
Rv0070c_(glyA2)	77649	0	0	0	0	0
Rv0070c_(glyA2)	77837	0	0	0	0	0
Rv0070c_(glyA2)	77924	0	3	0	4.17369e-06	2.08685e-06
Rv0070c_(glyA2)	77954	0	0	0	0	0
Rv0070c_(glyA2)	78292	13	0	1.1629e-05	0	5.81451e-06
Rv0070c_(glyA2)	78363	0	0	0	0	0
Rv0070c_(glyA2)	78441	7	1	6.26178e-06	1.39123e-06	3.82651e-06
Rv0070c_(glyA2)	78462	11	0	9.83994e-06	0	4.91997e-06
Rv0070c_(glyA2)	78477	10	0	8.9454e-06	0	4.4727e-06
Rv0070c_(glyA2)	78566	0	2	0	2.78246e-06	1.39123e-06
Rv0070c_(glyA2)	78627	0	67	0	9.32125e-05	4.66062e-05
Rv0070c_(glyA2)	78661	0	0	0	0	0
Rv0070c_(glyA2)	78702	63	15	5.6356e-05	2.08685e-05	3.86122e-05
Rv0070c_(glyA2)	78705	12	2	1.07345e-05	2.78246e-06	6.75847e-06
Rv0070c_(glyA2)	78720	0	0	0	0	0
Rv0070c_(glyA2)	78732	37	0	3.3098e-05	0	1.6549e-05
Rv0070c_(glyA2)	78783	99	72	8.85595e-05	0.000100169	9.4364e-05
IG_Rv0071	78920	5	0	4.4727e-06	0	2.23635e-06
IG_Rv0071	79151	46	8	4.11488e-05	1.11298e-05	2.61393e-05
IG_Rv0071	79255	9	10	8.05086e-06	1.39123e-05	1.09816e-05
IG_Rv0071	79324	92	97	8.22977e-05	0.000134949	0.000108624
IG_Rv0071	79364	22	15	1.96799e-05	2.08685e-05	2.02742e-05
IG_Rv0071	79397	41	32	3.66761e-05	4.45194e-05	4.05978e-05
IG_Rv0071	79426	10	0	8.9454e-06	0	4.4727e-06
IG_Rv0071	79473	1	0	8.9454e-07	0	4.4727e-07
IG_Rv0071	79484	0	0	0	0	0
Rv0071_(-)	79723	14	0	1.25236e-05	0	6.26178e-06
Rv0071_(-)	79786	23	20	2.05744e-05	2.78246e-05	2.41995e-05
Rv0071_(-)	79824	0	0	0	0	0
Rv0071_(-)	79893	44	0	3.93598e-05	0	1.96799e-05
Rv0071_(-)	79916	15	30	1.34181e-05	4.17369e-05	2.75775e-05
Rv0071_(-)	80114	18	6	1.61017e-05	8.34738e-06	1.22246e-05
Rv0071_(-)	80142	12	0	1.07345e-05	0	5.36724e-06
Rv0071_(-)	80148	5	0	4.4727e-06	0	2.23635e-06
IG_Rv0072	80227	37	22	3.3098e-05	3.06071e-05	3.18525e-05
IG_Rv0072	80351	16	0	1.43126e-05	0	7.15632e-06
IG_Rv0072	80384	0	0	0	0	0
IG_Rv0072	80425	11	22	9.83994e-06	3.06071e-05	2.02235e-05
IG_Rv0072	80520	27	28	2.41526e-05	3.89545e-05	3.15535e-05
IG_Rv0072	80550	17	0	1.52072e-05	0	7.60359e-06
IG_Rv0072	80611	2	0	1.78908e-06	0	8.9454e-07
Rv0072_(-)	80786	66	17	5.90396e-05	2.36509e-05	4.13453e-05
Rv0072_(-)	80831	16	62	1.43126e-05	8.62563e-05	5.02845e-05
Rv0072_(-)	81164	16	46	1.43126e-05	6.39966e-05	3.91546e-05
Rv0072_(-)	81178	57	14	5.09888e-05	1.94772e-05	3.5233e-05
Rv0072_(-)	81195	24	0	2.1469e-05	0	1.07345e-05
Rv0072_(-)	81215	331	84	0.000296093	0.000116863	0.000206478
Rv0072_(-)	81219	42	88	3.75707e-05	0.000122428	7.99995e-05
Rv0072_(-)	81244	0	0	0	0	0
Rv0072_(-)	81373	51	16	4.56215e-05	2.22597e-05	3.39406e-05
Rv0072_(-)	81395	23	3	2.05744e-05	4.17369e-06	1.23741e-05
Rv0072_(-)	81444	15	0	1.34181e-05	0	6.70905e-06
Rv0072_(-)	81461	5	13	4.4727e-06	1.8086e-05	1.12794e-05
Rv0072_(-)	81551	0	0	0	0	0
Rv0072_(-)	81565	38	29	3.39925e-05	4.03457e-05	3.71691e-05
Rv0072_(-)	81575	0	0	0	0	0
Rv0072_(-)	81609	26	13	2.3258e-05	1.8086e-05	2.0672e-05
Rv0072_(-)	81670	5	3	4.4727e-06	4.17369e-06	4.3232e-06
Rv0073_(-)	81711	71	32	6.35123e-05	4.45194e-05	5.40159e-05
Rv0073_(-)	81714	61	23	5.45669e-05	3.19983e-05	4.32826e-05
Rv0073_(-)	81726	14	0	1.25236e-05	0	6.26178e-06
Rv0073_(-)	81734	11	36	9.83994e-06	5.00843e-05	2.99621e-05
Rv0073_(-)	81895	45	46	4.02543e-05	6.39966e-05	5.21255e-05
Rv0073_(-)	81918	14	18	1.25236e-05	2.50422e-05	1.87829e-05
Rv0073_(-)	81926	54	57	4.83052e-05	7.93002e-05	6.38027e-05
Rv0073_(-)	82003	11	0	9.83994e-06	0	4.91997e-06
Rv0073_(-)	82037	0	13	0	1.8086e-05	9.043e-06
Rv0073_(-)	82360	6	22	5.36724e-06	3.06071e-05	1.79872e-05
Rv0073_(-)	82416	30	28	2.68362e-05	3.89545e-05	3.28953e-05
Rv0073_(-)	82503	19	26	1.69963e-05	3.6172e-05	2.65841e-05
Rv0073_(-)	82516	17	11	1.52072e-05	1.53035e-05	1.52554e-05
Rv0073_(-)	82584	12	0	1.07345e-05	0	5.36724e-06
Rv0073_(-)	82586	6	11	5.36724e-06	1.53035e-05	1.03354e-05
Rv0073_(-)	82665	6	0	5.36724e-06	0	2.68362e-06
IG_Rv0074	82685	10	34	8.9454e-06	4.73018e-05	2.81236e-05
Rv0074_(-)	82764	8	0	7.15632e-06	0	3.57816e-06
Rv0074_(-)	82806	6	0	5.36724e-06	0	2.68362e-06
Rv0074_(-)	82825	0	0	0	0	0
Rv0074_(-)	82911	0	28	0	3.89545e-05	1.94772e-05
Rv0074_(-)	82995	7	7	6.26178e-06	9.73862e-06	8.0002e-06
Rv0074_(-)	83113	13	5	1.1629e-05	6.95615e-06	9.29259e-06
Rv0074_(-)	83140	3	0	2.68362e-06	0	1.34181e-06
Rv0074_(-)	83238	0	0	0	0	0
Rv0074_(-)	83325	6	0	5.36724e-06	0	2.68362e-06
Rv0074_(-)	83356	0	0	0	0	0
Rv0074_(-)	83402	15	42	1.34181e-05	5.84317e-05	3.59249e-05
Rv0074_(-)	83408	9	0	8.05086e-06	0	4.02543e-06
Rv0074_(-)	83565	6	26	5.36724e-06	3.6172e-05	2.07696e-05
Rv0074_(-)	83584	11	0	9.83994e-06	0	4.91997e-06
Rv0074_(-)	83737	26	1	2.3258e-05	1.39123e-06	1.23246e-05
Rv0074_(-)	83845	12	0	1.07345e-05	0	5.36724e-06
Rv0074_(-)	83939	9	0	8.05086e-06	0	4.02543e-06
Rv0074_(-)	83945	66	75	5.90396e-05	0.000104342	8.1691e-05
Rv0074_(-)	83965	41	17	3.66761e-05	2.36509e-05	3.01635e-05
Rv0074_(-)	83980	6	8	5.36724e-06	1.11298e-05	8.24854e-06
IG_Rv0075	83991	82	9	7.33523e-05	1.25211e-05	4.29367e-05
Rv0075_(-)	84064	0	0	0	0	0
Rv0075_(-)	84080	49	22	4.38325e-05	3.06071e-05	3.72198e-05
Rv0075_(-)	84172	0	0	0	0	0
Rv0075_(-)	84232	16	0	1.43126e-05	0	7.15632e-06
Rv0075_(-)	84312	0	0	0	0	0
Rv0075_(-)	84352	20	27	1.78908e-05	3.75632e-05	2.7727e-05
Rv0075_(-)	84433	11	0	9.83994e-06	0	4.91997e-06
Rv0075_(-)	84492	12	15	1.07345e-05	2.08685e-05	1.58015e-05
Rv0075_(-)	84507	8	16	7.15632e-06	2.22597e-05	1.4708e-05
Rv0075_(-)	84519	0	15	0	2.08685e-05	1.04342e-05
Rv0075_(-)	84542	16	2	1.43126e-05	2.78246e-06	8.54755e-06
Rv0075_(-)	84558	0	0	0	0	0
Rv0075_(-)	84616	23	1	2.05744e-05	1.39123e-06	1.09828e-05
Rv0075_(-)	84741	0	0	0	0	0
Rv0075_(-)	84810	1	0	8.9454e-07	0	4.4727e-07
Rv0075_(-)	84832	22	3	1.96799e-05	4.17369e-06	1.19268e-05
Rv0075_(-)	84871	11	0	9.83994e-06	0	4.91997e-06
Rv0075_(-)	84917	15	10	1.34181e-05	1.39123e-05	1.36652e-05
Rv0075_(-)	84929	0	0	0	0	0
Rv0075_(-)	84951	46	41	4.11488e-05	5.70405e-05	4.90947e-05
Rv0075_(-)	84955	103	7	9.21376e-05	9.73862e-06	5.09381e-05
Rv0075_(-)	85009	22	7	1.96799e-05	9.73862e-06	1.47092e-05
Rv0075_(-)	85112	30	24	2.68362e-05	3.33895e-05	3.01129e-05
Rv0075_(-)	85134	11	0	9.83994e-06	0	4.91997e-06
Rv0075_(-)	85165	25	0	2.23635e-05	0	1.11817e-05
IG_Rv0076c	85177	23	0	2.05744e-05	0	1.02872e-05
Rv0076c_(-)	85222	83	48	7.42468e-05	6.67791e-05	7.05129e-05
Rv0076c_(-)	85275	83	48	7.42468e-05	6.67791e-05	7.05129e-05
Rv0076c_(-)	85299	5	14	4.4727e-06	1.94772e-05	1.1975e-05
IG_Rv0077c	85574	47	6	4.20434e-05	8.34738e-06	2.51954e-05
Rv0077c_(-)	85636	45	14	4.02543e-05	1.94772e-05	2.98658e-05
Rv0077c_(-)	85719	18	1	1.61017e-05	1.39123e-06	8.74648e-06
Rv0077c_(-)	85872	3	0	2.68362e-06	0	1.34181e-06
Rv0077c_(-)	85914	0	0	0	0	0
Rv0077c_(-)	85975	10	23	8.9454e-06	3.19983e-05	2.04719e-05
Rv0077c_(-)	85985	0	0	0	0	0
Rv0077c_(-)	86102	31	0	2.77307e-05	0	1.38654e-05
Rv0077c_(-)	86134	5	20	4.4727e-06	2.78246e-05	1.61487e-05
Rv0077c_(-)	86271	0	0	0	0	0
Rv0077c_(-)	86279	5	18	4.4727e-06	2.50422e-05	1.47574e-05
Rv0077c_(-)	86358	26	38	2.3258e-05	5.28668e-05	3.80624e-05
Rv0077c_(-)	86377	25	30	2.23635e-05	4.17369e-05	3.20502e-05
Rv0077c_(-)	86428	20	4	1.78908e-05	5.56492e-06	1.17279e-05
Rv0077c_(-)	86435	17	10	1.52072e-05	1.39123e-05	1.45597e-05
Rv0077c_(-)	86447	53	0	4.74106e-05	0	2.37053e-05
IG_Rv0078	86485	0	4	0	5.56492e-06	2.78246e-06
IG_Rv0078	86491	0	0	0	0	0
IG_Rv0078	86508	0	0	0	0	0
IG_Rv0078	86513	0	0	0	0	0
IG_Rv0078	86526	2	0	1.78908e-06	0	8.9454e-07
Rv0078_(-)	86612	0	0	0	0	0
Rv0078_(-)	86620	0	6	0	8.34738e-06	4.17369e-06
Rv0078_(-)	86680	3	7	2.68362e-06	9.73862e-06	6.21112e-06
Rv0078_(-)	86697	0	0	0	0	0
Rv0078_(-)	86708	0	3	0	4.17369e-06	2.08685e-06
Rv0078_(-)	86834	0	2	0	2.78246e-06	1.39123e-06
Rv0078_(-)	86923	3	0	2.68362e-06	0	1.34181e-06
Rv0078_(-)	87123	10	0	8.9454e-06	0	4.4727e-06
Rv0078_(-)	87130	9	0	8.05086e-06	0	4.02543e-06
Rv0078A_(-)	87275	9	0	8.05086e-06	0	4.02543e-06
Rv0078A_(-)	87287	2	21	1.78908e-06	2.92158e-05	1.55025e-05
Rv0078A_(-)	87308	0	5	0	6.95615e-06	3.47808e-06
Rv0078A_(-)	87342	54	0	4.83052e-05	0	2.41526e-05
Rv0078A_(-)	87432	3	0	2.68362e-06	0	1.34181e-06
Rv0078A_(-)	87585	5	2	4.4727e-06	2.78246e-06	3.62758e-06
Rv0078A_(-)	87604	40	4	3.57816e-05	5.56492e-06	2.06733e-05
Rv0078A_(-)	87614	0	18	0	2.50422e-05	1.25211e-05
Rv0078A_(-)	87630	10	48	8.9454e-06	6.67791e-05	3.78622e-05
Rv0078A_(-)	87773	22	4	1.96799e-05	5.56492e-06	1.26224e-05
Rv0078B	87874	36	9	3.22034e-05	1.25211e-05	2.23623e-05
Rv0078B	87954	89	32	7.96141e-05	4.45194e-05	6.20667e-05
IG_Rv0079	88014	34	0	3.04144e-05	0	1.52072e-05
IG_Rv0079	88075	1	0	8.9454e-07	0	4.4727e-07
Rv0079_(-)	88231	76	47	6.7985e-05	6.53878e-05	6.66864e-05
Rv0079_(-)	88279	6	11	5.36724e-06	1.53035e-05	1.03354e-05
Rv0079_(-)	88298	5	0	4.4727e-06	0	2.23635e-06
Rv0079_(-)	88426	2	2	1.78908e-06	2.78246e-06	2.28577e-06
Rv0079_(-)	88438	8	5	7.15632e-06	6.95615e-06	7.05624e-06
Rv0079_(-)	88453	5	2	4.4727e-06	2.78246e-06	3.62758e-06
Rv0079_(-)	88603	5	0	4.4727e-06	0	2.23635e-06
Rv0079_(-)	88630	10	10	8.9454e-06	1.39123e-05	1.14289e-05
Rv0079_(-)	88664	0	0	0	0	0
Rv0079_(-)	88680	27	3	2.41526e-05	4.17369e-06	1.41631e-05
Rv0079_(-)	88731	4	0	3.57816e-06	0	1.78908e-06
Rv0079_(-)	88777	38	10	3.39925e-05	1.39123e-05	2.39524e-05
Rv0079_(-)	88953	10	24	8.9454e-06	3.33895e-05	2.11675e-05
Rv0079_(-)	88962	2	0	1.78908e-06	0	8.9454e-07
Rv0080_(-)	89270	28	1	2.50471e-05	1.39123e-06	1.32192e-05
Rv0080_(-)	89369	0	0	0	0	0
Rv0080_(-)	89382	3	53	2.68362e-06	7.37352e-05	3.82094e-05
Rv0080_(-)	89470	0	3	0	4.17369e-06	2.08685e-06
Rv0080_(-)	89477	0	0	0	0	0
IG_Rv0081	89515	0	0	0	0	0
IG_Rv0081	89522	0	0	0	0	0
IG_Rv0081	89548	4	0	3.57816e-06	0	1.78908e-06
Rv0081_(-)	89592	32	43	2.86253e-05	5.98229e-05	4.42241e-05
Rv0081_(-)	89746	26	0	2.3258e-05	0	1.1629e-05
Rv0081_(-)	89796	51	5	4.56215e-05	6.95615e-06	2.62888e-05
Rv0081_(-)	89816	0	0	0	0	0
Rv0081_(-)	89884	33	10	2.95198e-05	1.39123e-05	2.17161e-05
Rv0081_(-)	89916	32	9	2.86253e-05	1.25211e-05	2.05732e-05
Rv0082_(-)	89981	0	0	0	0	0
Rv0082_(-)	89993	0	0	0	0	0
Rv0082_(-)	90014	0	0	0	0	0
Rv0082_(-)	90100	25	13	2.23635e-05	1.8086e-05	2.02248e-05
Rv0082_(-)	90239	6	17	5.36724e-06	2.36509e-05	1.45091e-05
Rv0082_(-)	90289	13	0	1.1629e-05	0	5.81451e-06
Rv0082_(-)	90320	2	1	1.78908e-06	1.39123e-06	1.59016e-06
Rv0083_(-)	90496	25	11	2.23635e-05	1.53035e-05	1.88335e-05
Rv0083_(-)	90586	0	0	0	0	0
Rv0083_(-)	90606	27	6	2.41526e-05	8.34738e-06	1.625e-05
Rv0083_(-)	90618	9	0	8.05086e-06	0	4.02543e-06
Rv0083_(-)	90810	24	0	2.1469e-05	0	1.07345e-05
Rv0083_(-)	90934	10	7	8.9454e-06	9.73862e-06	9.34201e-06
Rv0083_(-)	90938	14	11	1.25236e-05	1.53035e-05	1.39135e-05
Rv0083_(-)	91071	22	21	1.96799e-05	2.92158e-05	2.44479e-05
Rv0083_(-)	91164	0	0	0	0	0
Rv0083_(-)	91215	0	3	0	4.17369e-06	2.08685e-06
Rv0083_(-)	91280	0	0	0	0	0
Rv0083_(-)	91290	6	0	5.36724e-06	0	2.68362e-06
Rv0083_(-)	91352	0	7	0	9.73862e-06	4.86931e-06
Rv0083_(-)	91936	0	0	0	0	0
Rv0083_(-)	92034	16	7	1.43126e-05	9.73862e-06	1.20256e-05
Rv0083_(-)	92133	7	2	6.26178e-06	2.78246e-06	4.52212e-06
Rv0083_(-)	92135	1	9	8.9454e-07	1.25211e-05	6.70781e-06
Rv0083_(-)	92154	17	0	1.52072e-05	0	7.60359e-06
Rv0083_(-)	92193	9	4	8.05086e-06	5.56492e-06	6.80789e-06
Rv0083_(-)	92195	22	0	1.96799e-05	0	9.83994e-06
Rv0083_(-)	92268	8	0	7.15632e-06	0	3.57816e-06
Rv0083_(-)	92277	0	1	0	1.39123e-06	6.95615e-07
Rv0083_(-)	92293	3	0	2.68362e-06	0	1.34181e-06
Rv0084_(hycD)	92333	24	1	2.1469e-05	1.39123e-06	1.14301e-05
Rv0084_(hycD)	92337	2	0	1.78908e-06	0	8.9454e-07
Rv0084_(hycD)	92392	0	0	0	0	0
Rv0084_(hycD)	92406	3	0	2.68362e-06	0	1.34181e-06
Rv0084_(hycD)	92637	2	0	1.78908e-06	0	8.9454e-07
Rv0084_(hycD)	92815	0	3	0	4.17369e-06	2.08685e-06
Rv0084_(hycD)	92856	0	0	0	0	0
Rv0084_(hycD)	92972	5	0	4.4727e-06	0	2.23635e-06
Rv0084_(hycD)	93198	0	0	0	0	0
Rv0085_(hycP)	93293	17	0	1.52072e-05	0	7.60359e-06
Rv0085_(hycP)	93433	2	0	1.78908e-06	0	8.9454e-07
Rv0085_(hycP)	93602	0	13	0	1.8086e-05	9.043e-06
Rv0085_(hycP)	93772	4	15	3.57816e-06	2.08685e-05	1.22233e-05
Rv0086_(hycQ)	94214	6	0	5.36724e-06	0	2.68362e-06
Rv0086_(hycQ)	94243	6	0	5.36724e-06	0	2.68362e-06
Rv0086_(hycQ)	94255	4	0	3.57816e-06	0	1.78908e-06
Rv0086_(hycQ)	94268	12	0	1.07345e-05	0	5.36724e-06
Rv0086_(hycQ)	94344	0	0	0	0	0
Rv0086_(hycQ)	94427	3	12	2.68362e-06	1.66948e-05	9.68919e-06
Rv0086_(hycQ)	94471	6	0	5.36724e-06	0	2.68362e-06
Rv0086_(hycQ)	94484	3	2	2.68362e-06	2.78246e-06	2.73304e-06
Rv0086_(hycQ)	94537	0	0	0	0	0
Rv0086_(hycQ)	94563	0	16	0	2.22597e-05	1.11298e-05
Rv0086_(hycQ)	94610	2	0	1.78908e-06	0	8.9454e-07
Rv0086_(hycQ)	94775	1	0	8.9454e-07	0	4.4727e-07
Rv0086_(hycQ)	94871	2	0	1.78908e-06	0	8.9454e-07
Rv0086_(hycQ)	95041	2	0	1.78908e-06	0	8.9454e-07
Rv0086_(hycQ)	95409	10	0	8.9454e-06	0	4.4727e-06
Rv0087_(hycE)	95444	0	0	0	0	0
Rv0087_(hycE)	95462	2	4	1.78908e-06	5.56492e-06	3.677e-06
Rv0087_(hycE)	95548	0	0	0	0	0
Rv0087_(hycE)	95566	0	0	0	0	0
Rv0087_(hycE)	95593	1	0	8.9454e-07	0	4.4727e-07
Rv0087_(hycE)	95610	0	0	0	0	0
Rv0087_(hycE)	95635	0	0	0	0	0
Rv0087_(hycE)	95683	0	0	0	0	0
Rv0087_(hycE)	95726	0	0	0	0	0
Rv0087_(hycE)	95796	4	0	3.57816e-06	0	1.78908e-06
Rv0087_(hycE)	95839	0	0	0	0	0
Rv0087_(hycE)	96142	8	11	7.15632e-06	1.53035e-05	1.12299e-05
Rv0087_(hycE)	96187	9	0	8.05086e-06	0	4.02543e-06
Rv0087_(hycE)	96266	0	0	0	0	0
Rv0087_(hycE)	96318	0	0	0	0	0
Rv0087_(hycE)	96391	0	0	0	0	0
Rv0087_(hycE)	96457	6	0	5.36724e-06	0	2.68362e-06
Rv0087_(hycE)	96512	9	10	8.05086e-06	1.39123e-05	1.09816e-05
Rv0087_(hycE)	96565	8	14	7.15632e-06	1.94772e-05	1.33168e-05
Rv0087_(hycE)	96641	0	0	0	0	0
Rv0087_(hycE)	96646	10	5	8.9454e-06	6.95615e-06	7.95078e-06
Rv0087_(hycE)	96654	0	0	0	0	0
Rv0087_(hycE)	96687	0	0	0	0	0
Rv0087_(hycE)	96717	4	14	3.57816e-06	1.94772e-05	1.15277e-05
Rv0087_(hycE)	96871	3	3	2.68362e-06	4.17369e-06	3.42866e-06
Rv0087_(hycE)	96889	0	13	0	1.8086e-05	9.043e-06
IG_Rv0088	96911	29	6	2.59417e-05	8.34738e-06	1.71445e-05
IG_Rv0088	96919	0	0	0	0	0
Rv0088_(-)	96935	11	3	9.83994e-06	4.17369e-06	7.00682e-06
Rv0088_(-)	96973	6	0	5.36724e-06	0	2.68362e-06
Rv0088_(-)	96979	2	0	1.78908e-06	0	8.9454e-07
Rv0088_(-)	97070	0	5	0	6.95615e-06	3.47808e-06
Rv0088_(-)	97101	10	2	8.9454e-06	2.78246e-06	5.86393e-06
Rv0088_(-)	97272	0	0	0	0	0
Rv0088_(-)	97284	0	0	0	0	0
Rv0088_(-)	97329	0	0	0	0	0
Rv0088_(-)	97334	0	0	0	0	0
Rv0088_(-)	97398	0	0	0	0	0
Rv0088_(-)	97469	18	0	1.61017e-05	0	8.05086e-06
Rv0088_(-)	97508	7	21	6.26178e-06	2.92158e-05	1.77388e-05
Rv0088_(-)	97580	29	6	2.59417e-05	8.34738e-06	1.71445e-05
Rv0088_(-)	97591	0	0	0	0	0
IG_Rv0089	97622	0	0	0	0	0
IG_Rv0089	97667	4	0	3.57816e-06	0	1.78908e-06
IG_Rv0089	97687	3	0	2.68362e-06	0	1.34181e-06
IG_Rv0089	97706	0	16	0	2.22597e-05	1.11298e-05
IG_Rv0089	97717	0	0	0	0	0
Rv0089_(-)	97787	0	0	0	0	0
Rv0089_(-)	97822	0	0	0	0	0
Rv0089_(-)	97887	8	0	7.15632e-06	0	3.57816e-06
Rv0089_(-)	97892	22	19	1.96799e-05	2.64334e-05	2.30566e-05
Rv0089_(-)	98091	1	28	8.9454e-07	3.89545e-05	1.99245e-05
Rv0089_(-)	98151	0	0	0	0	0
Rv0089_(-)	98259	9	6	8.05086e-06	8.34738e-06	8.19912e-06
Rv0089_(-)	98296	10	6	8.9454e-06	8.34738e-06	8.64639e-06
Rv0089_(-)	98312	7	8	6.26178e-06	1.11298e-05	8.69581e-06
Rv0089_(-)	98329	10	0	8.9454e-06	0	4.4727e-06
Rv0089_(-)	98348	5	0	4.4727e-06	0	2.23635e-06
IG_Rv0090	98378	4	0	3.57816e-06	0	1.78908e-06
IG_Rv0090	98395	7	0	6.26178e-06	0	3.13089e-06
IG_Rv0090	98436	0	0	0	0	0
IG_Rv0090	98467	29	23	2.59417e-05	3.19983e-05	2.897e-05
Rv0090_(-)	98551	0	6	0	8.34738e-06	4.17369e-06
Rv0090_(-)	98612	6	16	5.36724e-06	2.22597e-05	1.38135e-05
Rv0090_(-)	98691	7	0	6.26178e-06	0	3.13089e-06
Rv0090_(-)	98708	5	0	4.4727e-06	0	2.23635e-06
Rv0090_(-)	98750	0	0	0	0	0
Rv0090_(-)	98817	2	6	1.78908e-06	8.34738e-06	5.06823e-06
Rv0090_(-)	98835	0	0	0	0	0
Rv0090_(-)	98962	37	23	3.3098e-05	3.19983e-05	3.25481e-05
Rv0090_(-)	99022	46	0	4.11488e-05	0	2.05744e-05
Rv0090_(-)	99136	25	30	2.23635e-05	4.17369e-05	3.20502e-05
Rv0090_(-)	99150	0	0	0	0	0
Rv0090_(-)	99187	16	23	1.43126e-05	3.19983e-05	2.31555e-05
IG_Rv0091	99321	18	6	1.61017e-05	8.34738e-06	1.22246e-05
IG_Rv0091	99342	0	0	0	0	0
IG_Rv0091	99443	104	0	9.30322e-05	0	4.65161e-05
IG_Rv0091	99545	14	0	1.25236e-05	0	6.26178e-06
IG_Rv0091	99608	14	44	1.25236e-05	6.12142e-05	3.68689e-05
IG_Rv0091	99637	0	0	0	0	0
Rv0091_(mtn)	99731	15	10	1.34181e-05	1.39123e-05	1.36652e-05
Rv0091_(mtn)	99790	0	0	0	0	0
Rv0091_(mtn)	99847	0	8	0	1.11298e-05	5.56492e-06
Rv0091_(mtn)	99939	70	47	6.26178e-05	6.53878e-05	6.40028e-05
Rv0091_(mtn)	100019	14	0	1.25236e-05	0	6.26178e-06
Rv0091_(mtn)	100067	0	0	0	0	0
Rv0091_(mtn)	100175	111	11	9.92939e-05	1.53035e-05	5.72987e-05
Rv0091_(mtn)	100178	25	8	2.23635e-05	1.11298e-05	1.67467e-05
Rv0091_(mtn)	100205	23	7	2.05744e-05	9.73862e-06	1.51565e-05
Rv0091_(mtn)	100255	0	0	0	0	0
Rv0091_(mtn)	100309	0	0	0	0	0
IG_Rv0092	100458	12	0	1.07345e-05	0	5.36724e-06
IG_Rv0092	100504	20	23	1.78908e-05	3.19983e-05	2.49446e-05
IG_Rv0092	100516	71	26	6.35123e-05	3.6172e-05	4.98422e-05
Rv0092_(ctpA)	100628	6	4	5.36724e-06	5.56492e-06	5.46608e-06
Rv0092_(ctpA)	100804	0	5	0	6.95615e-06	3.47808e-06
Rv0092_(ctpA)	100886	0	0	0	0	0
Rv0092_(ctpA)	100982	36	9	3.22034e-05	1.25211e-05	2.23623e-05
Rv0092_(ctpA)	101081	5	0	4.4727e-06	0	2.23635e-06
Rv0092_(ctpA)	101094	10	0	8.9454e-06	0	4.4727e-06
Rv0092_(ctpA)	101122	20	3	1.78908e-05	4.17369e-06	1.10322e-05
Rv0092_(ctpA)	101165	9	8	8.05086e-06	1.11298e-05	9.59035e-06
Rv0092_(ctpA)	101193	23	30	2.05744e-05	4.17369e-05	3.11557e-05
Rv0092_(ctpA)	101197	3	15	2.68362e-06	2.08685e-05	1.1776e-05
Rv0092_(ctpA)	101245	1	0	8.9454e-07	0	4.4727e-07
Rv0092_(ctpA)	101318	8	0	7.15632e-06	0	3.57816e-06
Rv0092_(ctpA)	101330	6	0	5.36724e-06	0	2.68362e-06
Rv0092_(ctpA)	101408	51	12	4.56215e-05	1.66948e-05	3.11582e-05
Rv0092_(ctpA)	101642	20	0	1.78908e-05	0	8.9454e-06
Rv0092_(ctpA)	101685	0	0	0	0	0
Rv0092_(ctpA)	101696	0	12	0	1.66948e-05	8.34738e-06
Rv0092_(ctpA)	101714	0	0	0	0	0
Rv0092_(ctpA)	101849	11	11	9.83994e-06	1.53035e-05	1.25717e-05
Rv0092_(ctpA)	101863	6	0	5.36724e-06	0	2.68362e-06
Rv0092_(ctpA)	102092	0	0	0	0	0
Rv0092_(ctpA)	102134	2	0	1.78908e-06	0	8.9454e-07
Rv0092_(ctpA)	102230	6	1	5.36724e-06	1.39123e-06	3.37924e-06
Rv0092_(ctpA)	102384	2	0	1.78908e-06	0	8.9454e-07
Rv0092_(ctpA)	102455	9	0	8.05086e-06	0	4.02543e-06
Rv0092_(ctpA)	102530	20	13	1.78908e-05	1.8086e-05	1.79884e-05
Rv0092_(ctpA)	102611	6	2	5.36724e-06	2.78246e-06	4.07485e-06
Rv0092_(ctpA)	102682	0	0	0	0	0
Rv0092_(ctpA)	102808	0	0	0	0	0
Rv0092_(ctpA),Rv0093c_(-)	102815	0	0	0	0	0
Rv0093c_(-)	102888	0	0	0	0	0
Rv0093c_(-)	103040	6	14	5.36724e-06	1.94772e-05	1.24222e-05
Rv0093c_(-)	103051	16	0	1.43126e-05	0	7.15632e-06
Rv0093c_(-)	103105	6	0	5.36724e-06	0	2.68362e-06
Rv0093c_(-)	103213	10	0	8.9454e-06	0	4.4727e-06
Rv0093c_(-)	103404	5	1	4.4727e-06	1.39123e-06	2.93197e-06
Rv0093c_(-)	103533	4	14	3.57816e-06	1.94772e-05	1.15277e-05
Rv0093c_(-)	103629	5	14	4.4727e-06	1.94772e-05	1.1975e-05
Rv0094c_(-)	103808	2	6	1.78908e-06	8.34738e-06	5.06823e-06
Rv0094c_(-)	103956	24	11	2.1469e-05	1.53035e-05	1.83862e-05
Rv0094c_(-)	104033	7	1	6.26178e-06	1.39123e-06	3.82651e-06
Rv0094c_(-)	104049	19	8	1.69963e-05	1.11298e-05	1.40631e-05
Rv0094c_(-)	104091	14	20	1.25236e-05	2.78246e-05	2.01741e-05
Rv0094c_(-)	104112	28	38	2.50471e-05	5.28668e-05	3.89569e-05
Rv0094c_(-)	104156	4	0	3.57816e-06	0	1.78908e-06
Rv0094c_(-)	104423	7	0	6.26178e-06	0	3.13089e-06
Rv0094c_(-)	104463	4	0	3.57816e-06	0	1.78908e-06
Rv0094c_(-)	104471	8	5	7.15632e-06	6.95615e-06	7.05624e-06
Rv0094c_(-)	104490	6	13	5.36724e-06	1.8086e-05	1.17266e-05
Rv0094c_(-)	104561	2	9	1.78908e-06	1.25211e-05	7.15508e-06
Rv0094c_(-)	104586	1	0	8.9454e-07	0	4.4727e-07
Rv0094c_(-)	104610	0	0	0	0	0
Rv0095c_(-)	104805	3	3	2.68362e-06	4.17369e-06	3.42866e-06
Rv0095c_(-)	104951	0	0	0	0	0
Rv0095c_(-)	105088	0	0	0	0	0
Rv0095c_(-)	105095	0	0	0	0	0
Rv0095c_(-)	105111	0	0	0	0	0
Rv0095c_(-)	105145	8	0	7.15632e-06	0	3.57816e-06
Rv0095c_(-)	105176	0	0	0	0	0
Rv0095c_(-)	105187	0	0	0	0	0
Rv0095c_(-)	105197	0	0	0	0	0
Rv0095c_(-)	105207	15	0	1.34181e-05	0	6.70905e-06
IG_Rv0096	105248	3	0	2.68362e-06	0	1.34181e-06
IG_Rv0096	105258	9	0	8.05086e-06	0	4.02543e-06
IG_Rv0096	105287	13	6	1.1629e-05	8.34738e-06	9.9882e-06
IG_Rv0096	105318	0	7	0	9.73862e-06	4.86931e-06
Rv0096_(PPE1)	105328	74	30	6.6196e-05	4.17369e-05	5.39664e-05
Rv0096_(PPE1)	105330	67	34	5.99342e-05	4.73018e-05	5.3618e-05
Rv0096_(PPE1)	105415	24	24	2.1469e-05	3.33895e-05	2.74292e-05
Rv0096_(PPE1)	105425	11	8	9.83994e-06	1.11298e-05	1.04849e-05
Rv0096_(PPE1)	105506	36	9	3.22034e-05	1.25211e-05	2.23623e-05
Rv0096_(PPE1)	105527	45	9	4.02543e-05	1.25211e-05	2.63877e-05
Rv0096_(PPE1)	105585	19	0	1.69963e-05	0	8.49813e-06
Rv0096_(PPE1)	105602	3	15	2.68362e-06	2.08685e-05	1.1776e-05
Rv0096_(PPE1)	105731	16	36	1.43126e-05	5.00843e-05	3.21985e-05
Rv0096_(PPE1)	105773	11	7	9.83994e-06	9.73862e-06	9.78928e-06
Rv0096_(PPE1)	105807	0	0	0	0	0
Rv0096_(PPE1)	105862	17	0	1.52072e-05	0	7.60359e-06
Rv0096_(PPE1)	105870	0	0	0	0	0
Rv0096_(PPE1)	105876	21	5	1.87853e-05	6.95615e-06	1.28707e-05
Rv0096_(PPE1)	105907	0	0	0	0	0
Rv0096_(PPE1)	105932	9	0	8.05086e-06	0	4.02543e-06
Rv0096_(PPE1)	105938	4	0	3.57816e-06	0	1.78908e-06
Rv0096_(PPE1)	105981	0	0	0	0	0
Rv0096_(PPE1)	106016	9	0	8.05086e-06	0	4.02543e-06
Rv0096_(PPE1)	106031	0	0	0	0	0
Rv0096_(PPE1)	106037	7	40	6.26178e-06	5.56492e-05	3.09555e-05
Rv0096_(PPE1)	106040	8	0	7.15632e-06	0	3.57816e-06
Rv0096_(PPE1)	106049	3	0	2.68362e-06	0	1.34181e-06
Rv0096_(PPE1)	106104	0	10	0	1.39123e-05	6.95615e-06
Rv0096_(PPE1)	106153	8	0	7.15632e-06	0	3.57816e-06
Rv0096_(PPE1)	106322	10	21	8.9454e-06	2.92158e-05	1.90806e-05
Rv0096_(PPE1)	106354	6	3	5.36724e-06	4.17369e-06	4.77047e-06
Rv0096_(PPE1)	106366	5	0	4.4727e-06	0	2.23635e-06
Rv0096_(PPE1)	106482	4	0	3.57816e-06	0	1.78908e-06
Rv0096_(PPE1)	106490	11	0	9.83994e-06	0	4.91997e-06
Rv0096_(PPE1)	106534	5	1	4.4727e-06	1.39123e-06	2.93197e-06
Rv0096_(PPE1)	106600	0	0	0	0	0
Rv0096_(PPE1)	106666	80	40	7.15632e-05	5.56492e-05	6.36062e-05
Rv0096_(PPE1)	106687	18	47	1.61017e-05	6.53878e-05	4.07448e-05
Rv0097_(-)	106741	105	25	9.39267e-05	3.47808e-05	6.43537e-05
Rv0097_(-)	106804	12	0	1.07345e-05	0	5.36724e-06
Rv0097_(-)	106806	92	77	8.22977e-05	0.000107125	9.47112e-05
Rv0097_(-)	106828	0	0	0	0	0
Rv0097_(-)	106835	2	0	1.78908e-06	0	8.9454e-07
Rv0097_(-)	106857	0	0	0	0	0
Rv0097_(-)	106905	0	16	0	2.22597e-05	1.11298e-05
Rv0097_(-)	106925	0	0	0	0	0
Rv0097_(-)	106928	4	0	3.57816e-06	0	1.78908e-06
Rv0097_(-)	106940	25	0	2.23635e-05	0	1.11817e-05
Rv0097_(-)	107023	7	56	6.26178e-06	7.79089e-05	4.20854e-05
Rv0097_(-)	107030	9	52	8.05086e-06	7.2344e-05	4.01974e-05
Rv0097_(-)	107032	22	0	1.96799e-05	0	9.83994e-06
Rv0097_(-)	107038	66	7	5.90396e-05	9.73862e-06	3.43891e-05
Rv0097_(-)	107105	19	80	1.69963e-05	0.000111298	6.41474e-05
Rv0097_(-)	107225	11	35	9.83994e-06	4.86931e-05	2.92665e-05
Rv0097_(-)	107244	36	16	3.22034e-05	2.22597e-05	2.72316e-05
Rv0097_(-)	107277	57	0	5.09888e-05	0	2.54944e-05
Rv0097_(-)	107287	7	0	6.26178e-06	0	3.13089e-06
Rv0097_(-)	107327	32	15	2.86253e-05	2.08685e-05	2.47469e-05
Rv0097_(-)	107435	0	1	0	1.39123e-06	6.95615e-07
Rv0097_(-)	107451	45	19	4.02543e-05	2.64334e-05	3.33438e-05
Rv0097_(-)	107455	65	56	5.81451e-05	7.79089e-05	6.8027e-05
Rv0097_(-)	107465	2	14	1.78908e-06	1.94772e-05	1.06332e-05
Rv0097_(-)	107552	10	3	8.9454e-06	4.17369e-06	6.55955e-06
Rv0097_(-)	107591	4	0	3.57816e-06	0	1.78908e-06
Rv0098_(-)	107695	9	0	8.05086e-06	0	4.02543e-06
Rv0098_(-)	107716	8	1	7.15632e-06	1.39123e-06	4.27378e-06
Rv0098_(-)	107734	6	0	5.36724e-06	0	2.68362e-06
Rv0098_(-)	107764	9	0	8.05086e-06	0	4.02543e-06
Rv0098_(-)	107794	44	57	3.93598e-05	7.93002e-05	5.933e-05
Rv0098_(-)	107796	33	0	2.95198e-05	0	1.47599e-05
Rv0098_(-)	107857	2	0	1.78908e-06	0	8.9454e-07
Rv0098_(-)	107926	28	1	2.50471e-05	1.39123e-06	1.32192e-05
Rv0098_(-)	107946	35	18	3.13089e-05	2.50422e-05	2.81755e-05
Rv0098_(-)	108058	0	0	0	0	0
Rv0098_(-)	108128	0	0	0	0	0
Rv0098_(-)	108148	0	0	0	0	0
Rv0099_(fadD10)	108178	0	0	0	0	0
Rv0099_(fadD10)	108196	7	0	6.26178e-06	0	3.13089e-06
Rv0099_(fadD10)	108271	0	0	0	0	0
Rv0099_(fadD10)	108284	0	0	0	0	0
Rv0099_(fadD10)	108343	0	0	0	0	0
Rv0099_(fadD10)	108355	7	0	6.26178e-06	0	3.13089e-06
Rv0099_(fadD10)	108392	11	3	9.83994e-06	4.17369e-06	7.00682e-06
Rv0099_(fadD10)	108564	0	0	0	0	0
Rv0099_(fadD10)	108585	0	0	0	0	0
Rv0099_(fadD10)	108595	11	0	9.83994e-06	0	4.91997e-06
Rv0099_(fadD10)	108691	0	0	0	0	0
Rv0099_(fadD10)	108717	5	0	4.4727e-06	0	2.23635e-06
Rv0099_(fadD10)	108806	26	9	2.3258e-05	1.25211e-05	1.78896e-05
Rv0099_(fadD10)	108849	5	26	4.4727e-06	3.6172e-05	2.03224e-05
Rv0099_(fadD10)	108853	53	23	4.74106e-05	3.19983e-05	3.97045e-05
Rv0099_(fadD10)	108898	27	5	2.41526e-05	6.95615e-06	1.55544e-05
Rv0099_(fadD10)	108951	14	15	1.25236e-05	2.08685e-05	1.6696e-05
Rv0099_(fadD10)	108975	8	0	7.15632e-06	0	3.57816e-06
Rv0099_(fadD10)	109023	15	0	1.34181e-05	0	6.70905e-06
Rv0099_(fadD10)	109031	0	0	0	0	0
Rv0099_(fadD10)	109069	8	0	7.15632e-06	0	3.57816e-06
Rv0099_(fadD10)	109078	0	0	0	0	0
Rv0099_(fadD10)	109103	0	1	0	1.39123e-06	6.95615e-07
Rv0099_(fadD10)	109196	0	0	0	0	0
Rv0099_(fadD10)	109214	7	0	6.26178e-06	0	3.13089e-06
Rv0099_(fadD10)	109225	0	0	0	0	0
Rv0099_(fadD10)	109243	1	0	8.9454e-07	0	4.4727e-07
[truncated: 72,606 more rows]

## Sheet: 2. POA insertions
Rv number	TA site	POA Replicate 1 Readcount	POA Replicate 2 Readcount	POA Replicate 1 Relative Abundance	POA Replicate 2 Relative Abundance	POA Mean Relative Abundance
Rv0001_(dnaA)	59	0	0	0	0	0
Rv0001_(dnaA)	71	0	0	0	0	0
Rv0001_(dnaA)	101	0	0	0	0	0
Rv0001_(dnaA)	187	0	0	0	0	0
Rv0001_(dnaA)	245	0	0	0	0	0
Rv0001_(dnaA)	332	0	0	0	0	0
Rv0001_(dnaA)	359	0	0	0	0	0
Rv0001_(dnaA)	425	0	0	0	0	0
Rv0001_(dnaA)	447	0	0	0	0	0
Rv0001_(dnaA)	470	0	0	0	0	0
Rv0001_(dnaA)	482	0	0	0	0	0
Rv0001_(dnaA)	493	0	0	0	0	0
Rv0001_(dnaA)	503	0	0	0	0	0
Rv0001_(dnaA)	513	0	0	0	0	0
Rv0001_(dnaA)	524	0	0	0	0	0
Rv0001_(dnaA)	533	0	1	0	2.09528e-06	1.04764e-06
Rv0001_(dnaA)	600	0	0	0	0	0
Rv0001_(dnaA)	652	0	0	0	0	0
Rv0001_(dnaA)	669	0	0	0	0	0
Rv0001_(dnaA)	705	0	0	0	0	0
Rv0001_(dnaA)	740	0	0	0	0	0
Rv0001_(dnaA)	783	0	0	0	0	0
Rv0001_(dnaA)	793	0	0	0	0	0
Rv0001_(dnaA)	842	0	0	0	0	0
Rv0001_(dnaA)	988	0	0	0	0	0
Rv0001_(dnaA)	1091	0	0	0	0	0
Rv0001_(dnaA)	1103	0	0	0	0	0
Rv0001_(dnaA)	1266	0	0	0	0	0
Rv0001_(dnaA)	1277	0	0	0	0	0
Rv0001_(dnaA)	1344	0	0	0	0	0
Rv0001_(dnaA)	1422	0	0	0	0	0
Rv0001_(dnaA)	1521	0	0	0	0	0
IG_Rv0002	1551	0	0	0	0	0
IG_Rv0002	1634	4	0	4.13498e-06	0	2.06749e-06
IG_Rv0002	1778	0	0	0	0	0
IG_Rv0002	1781	0	0	0	0	0
IG_Rv0002	1787	0	0	0	0	0
IG_Rv0002	1846	1	0	1.03375e-06	0	5.16873e-07
IG_Rv0002	1857	0	1	0	2.09528e-06	1.04764e-06
IG_Rv0002	1920	0	0	0	0	0
IG_Rv0002	2000	0	0	0	0	0
IG_Rv0002	2011	0	0	0	0	0
Rv0002_(dnaN)	2062	0	0	0	0	0
Rv0002_(dnaN)	2103	0	0	0	0	0
Rv0002_(dnaN)	2140	0	0	0	0	0
Rv0002_(dnaN)	2231	0	0	0	0	0
Rv0002_(dnaN)	2289	0	0	0	0	0
Rv0002_(dnaN)	2314	0	0	0	0	0
Rv0002_(dnaN)	2317	0	0	0	0	0
Rv0002_(dnaN)	2332	0	0	0	0	0
Rv0002_(dnaN)	2343	0	0	0	0	0
Rv0002_(dnaN)	2362	0	0	0	0	0
Rv0002_(dnaN)	2386	0	0	0	0	0
Rv0002_(dnaN)	2403	0	0	0	0	0
Rv0002_(dnaN)	2426	0	0	0	0	0
Rv0002_(dnaN)	2478	0	0	0	0	0
Rv0002_(dnaN)	2506	0	0	0	0	0
Rv0002_(dnaN)	2536	0	0	0	0	0
Rv0002_(dnaN)	2590	0	0	0	0	0
Rv0002_(dnaN)	2647	0	0	0	0	0
Rv0002_(dnaN)	2737	0	0	0	0	0
Rv0002_(dnaN)	2773	0	0	0	0	0
Rv0002_(dnaN)	2844	0	0	0	0	0
Rv0002_(dnaN)	2919	0	0	0	0	0
Rv0002_(dnaN)	3026	0	0	0	0	0
Rv0002_(dnaN)	3055	0	0	0	0	0
Rv0002_(dnaN)	3065	0	0	0	0	0
Rv0002_(dnaN)	3069	0	0	0	0	0
Rv0002_(dnaN)	3118	0	0	0	0	0
Rv0002_(dnaN)	3130	0	0	0	0	0
Rv0002_(dnaN)	3144	0	0	0	0	0
Rv0002_(dnaN)	3221	0	0	0	0	0
Rv0002_(dnaN)	3227	0	0	0	0	0
IG_Rv0003	3276	0	0	0	0	0
Rv0003_(recF)	3282	0	0	0	0	0
Rv0003_(recF)	3328	0	0	0	0	0
Rv0003_(recF)	3371	1	0	1.03375e-06	0	5.16873e-07
Rv0003_(recF)	3378	0	0	0	0	0
Rv0003_(recF)	3383	0	0	0	0	0
Rv0003_(recF)	3395	0	0	0	0	0
Rv0003_(recF)	3411	0	0	0	0	0
Rv0003_(recF)	3424	0	0	0	0	0
Rv0003_(recF)	3440	0	0	0	0	0
Rv0003_(recF)	3466	0	0	0	0	0
Rv0003_(recF)	3470	0	0	0	0	0
Rv0003_(recF)	3512	0	0	0	0	0
Rv0003_(recF)	3590	0	0	0	0	0
Rv0003_(recF)	3681	0	0	0	0	0
Rv0003_(recF)	3707	0	0	0	0	0
Rv0003_(recF)	3727	0	0	0	0	0
Rv0003_(recF)	3738	0	0	0	0	0
Rv0003_(recF)	3769	0	0	0	0	0
Rv0003_(recF)	3781	0	0	0	0	0
Rv0003_(recF)	3795	0	0	0	0	0
Rv0003_(recF)	3832	0	0	0	0	0
Rv0003_(recF)	3924	0	0	0	0	0
Rv0003_(recF)	3959	0	0	0	0	0
Rv0003_(recF)	3966	0	0	0	0	0
Rv0003_(recF)	3985	0	0	0	0	0
Rv0003_(recF)	4010	0	0	0	0	0
Rv0003_(recF)	4027	0	0	0	0	0
Rv0003_(recF)	4093	0	0	0	0	0
Rv0003_(recF)	4117	0	0	0	0	0
Rv0003_(recF)	4120	0	0	0	0	0
Rv0003_(recF)	4129	0	0	0	0	0
Rv0003_(recF)	4157	0	0	0	0	0
Rv0003_(recF)	4206	0	0	0	0	0
Rv0003_(recF)	4216	0	0	0	0	0
Rv0003_(recF)	4352	0	0	0	0	0
Rv0004_(-)	4663	0	0	0	0	0
Rv0004_(-)	4720	0	0	0	0	0
Rv0004_(-)	4788	0	0	0	0	0
Rv0004_(-)	4911	0	0	0	0	0
Rv0004_(-)	4960	0	0	0	0	0
Rv0004_(-)	4969	0	0	0	0	0
Rv0004_(-)	4988	0	0	0	0	0
Rv0004_(-)	4994	0	0	0	0	0
IG_Rv0005	5065	0	0	0	0	0
IG_Rv0005	5119	0	0	0	0	0
Rv0005_(gyrB)	5127	0	0	0	0	0
Rv0005_(gyrB)	5169	0	0	0	0	0
Rv0005_(gyrB)	5229	0	0	0	0	0
Rv0005_(gyrB)	5272	0	0	0	0	0
Rv0005_(gyrB)	5286	0	0	0	0	0
Rv0005_(gyrB)	5335	0	0	0	0	0
Rv0005_(gyrB)	5363	0	0	0	0	0
Rv0005_(gyrB)	5419	0	0	0	0	0
Rv0005_(gyrB)	5438	0	0	0	0	0
Rv0005_(gyrB)	5516	0	0	0	0	0
Rv0005_(gyrB)	5546	0	0	0	0	0
Rv0005_(gyrB)	5578	0	0	0	0	0
Rv0005_(gyrB)	5585	0	0	0	0	0
Rv0005_(gyrB)	5622	0	0	0	0	0
Rv0005_(gyrB)	5630	0	0	0	0	0
Rv0005_(gyrB)	5668	0	0	0	0	0
Rv0005_(gyrB)	5686	0	0	0	0	0
Rv0005_(gyrB)	5791	0	0	0	0	0
Rv0005_(gyrB)	5976	0	0	0	0	0
Rv0005_(gyrB)	5995	0	0	0	0	0
Rv0005_(gyrB)	6054	0	0	0	0	0
Rv0005_(gyrB)	6127	0	0	0	0	0
Rv0005_(gyrB)	6229	0	0	0	0	0
Rv0005_(gyrB)	6248	0	0	0	0	0
Rv0005_(gyrB)	6285	0	0	0	0	0
Rv0005_(gyrB)	6402	0	0	0	0	0
Rv0005_(gyrB)	6489	0	0	0	0	0
Rv0005_(gyrB)	6501	0	0	0	0	0
Rv0005_(gyrB)	6525	0	0	0	0	0
Rv0005_(gyrB)	6604	0	0	0	0	0
Rv0005_(gyrB)	6611	0	0	0	0	0
Rv0005_(gyrB)	6671	0	0	0	0	0
Rv0005_(gyrB)	6728	0	0	0	0	0
Rv0005_(gyrB)	6792	0	0	0	0	0
Rv0005_(gyrB)	6808	0	0	0	0	0
Rv0005_(gyrB)	6855	0	0	0	0	0
Rv0005_(gyrB)	6943	0	0	0	0	0
Rv0005_(gyrB)	6982	0	0	0	0	0
Rv0005_(gyrB)	7066	0	0	0	0	0
Rv0005_(gyrB)	7076	0	0	0	0	0
Rv0005_(gyrB)	7092	0	0	0	0	0
Rv0005_(gyrB)	7224	0	0	0	0	0
Rv0005_(gyrB)	7264	0	0	0	0	0
IG_Rv0006	7298	1	0	1.03375e-06	0	5.16873e-07
Rv0006_(gyrA)	7382	0	0	0	0	0
Rv0006_(gyrA)	7391	0	0	0	0	0
Rv0006_(gyrA)	7469	0	0	0	0	0
Rv0006_(gyrA)	7550	0	0	0	0	0
Rv0006_(gyrA)	7577	0	0	0	0	0
Rv0006_(gyrA)	7619	0	0	0	0	0
Rv0006_(gyrA)	7685	0	0	0	0	0
Rv0006_(gyrA)	7762	0	0	0	0	0
Rv0006_(gyrA)	7766	0	0	0	0	0
Rv0006_(gyrA)	7797	0	0	0	0	0
Rv0006_(gyrA)	7864	0	0	0	0	0
Rv0006_(gyrA)	7969	0	0	0	0	0
Rv0006_(gyrA)	8030	0	0	0	0	0
Rv0006_(gyrA)	8076	0	0	0	0	0
Rv0006_(gyrA)	8098	0	0	0	0	0
Rv0006_(gyrA)	8126	0	0	0	0	0
Rv0006_(gyrA)	8218	0	0	0	0	0
Rv0006_(gyrA)	8235	0	0	0	0	0
Rv0006_(gyrA)	8287	0	0	0	0	0
Rv0006_(gyrA)	8294	0	0	0	0	0
Rv0006_(gyrA)	8337	0	0	0	0	0
Rv0006_(gyrA)	8390	0	0	0	0	0
Rv0006_(gyrA)	8393	0	0	0	0	0
Rv0006_(gyrA)	8435	0	0	0	0	0
Rv0006_(gyrA)	8485	0	0	0	0	0
Rv0006_(gyrA)	8545	0	0	0	0	0
Rv0006_(gyrA)	8785	0	0	0	0	0
Rv0006_(gyrA)	8857	0	0	0	0	0
Rv0006_(gyrA)	8873	0	0	0	0	0
Rv0006_(gyrA)	8900	0	0	0	0	0
Rv0006_(gyrA)	9029	0	0	0	0	0
Rv0006_(gyrA)	9044	0	0	0	0	0
Rv0006_(gyrA)	9099	6	3	6.20247e-06	6.28584e-06	6.24416e-06
Rv0006_(gyrA)	9149	0	0	0	0	0
Rv0006_(gyrA)	9164	0	0	0	0	0
Rv0006_(gyrA)	9418	0	0	0	0	0
Rv0006_(gyrA)	9464	0	0	0	0	0
Rv0006_(gyrA)	9491	0	0	0	0	0
Rv0006_(gyrA)	9502	0	0	0	0	0
Rv0006_(gyrA)	9518	0	0	0	0	0
Rv0006_(gyrA)	9525	0	0	0	0	0
Rv0006_(gyrA)	9541	0	0	0	0	0
Rv0006_(gyrA)	9563	0	0	0	0	0
Rv0006_(gyrA)	9623	0	0	0	0	0
Rv0006_(gyrA)	9775	0	0	0	0	0
Rv0006_(gyrA)	9815	0	0	0	0	0
IG_Rv0007	9849	0	0	0	0	0
IG_Rv0007	9876	0	0	0	0	0
IG_Rv0007	9893	1	0	1.03375e-06	0	5.16873e-07
IG_Rv0007	9902	16	0	1.65399e-05	0	8.26996e-06
Rv0007_(-)	10022	0	0	0	0	0
Rv0007_(-)	10103	0	0	0	0	0
Rv0007_(-)	10276	1	0	1.03375e-06	0	5.16873e-07
Rv0007_(-)	10298	0	0	0	0	0
Rv0007_(-)	10413	0	0	0	0	0
Rv0007_(-)	10425	0	0	0	0	0
Rv0007_(-)	10582	0	0	0	0	0
Rv0007_(-)	10599	0	0	0	0	0
Rv0007_(-)	10607	0	0	0	0	0
Rv0007_(-)	10768	0	0	0	0	0
Rv0007_(-)	10825	16	0	1.65399e-05	0	8.26996e-06
IG_Rv0008c	10856	0	0	0	0	0
IG_Rv0008c	10875	9	0	9.30371e-06	0	4.65186e-06
IG_Rv0008c	10883	74	89	7.64972e-05	0.00018648	0.000131489
IG_Rv0008c	10891	1	0	1.03375e-06	0	5.16873e-07
IG_Rv0008c	10893	0	0	0	0	0
IG_Rv0008c	10906	0	0	0	0	0
IG_Rv0008c	10922	0	0	0	0	0
IG_Rv0008c	10952	0	0	0	0	0
IG_Rv0008c	11095	1	0	1.03375e-06	0	5.16873e-07
IG_Rv0008c	11118	0	0	0	0	0
IG_Rv0008c	11130	0	0	0	0	0
IG_Rv0008c	11175	0	0	0	0	0
IG_Rv0008c	11197	0	0	0	0	0
IG_Rv0008c	11206	0	0	0	0	0
IG_Rv0008c	11288	0	0	0	0	0
IG_Rv0008c	11300	1	0	1.03375e-06	0	5.16873e-07
IG_Rv0008c	11421	1	0	1.03375e-06	0	5.16873e-07
IG_Rv0008c	11443	0	0	0	0	0
IG_Rv0008c	11529	1	0	1.03375e-06	0	5.16873e-07
IG_Rv0008c	11555	0	0	0	0	0
IG_Rv0008c	11617	0	0	0	0	0
IG_Rv0008c	11658	0	0	0	0	0
IG_Rv0008c	11674	1	0	1.03375e-06	0	5.16873e-07
IG_Rv0008c	11678	0	0	0	0	0
IG_Rv0008c	11732	0	0	0	0	0
IG_Rv0008c	11738	2	0	2.06749e-06	0	1.03375e-06
IG_Rv0008c	11742	2	0	2.06749e-06	0	1.03375e-06
IG_Rv0008c	11748	0	0	0	0	0
IG_Rv0008c	11786	0	0	0	0	0
IG_Rv0008c	11847	0	0	0	0	0
Rv0008c_(-)	12041	0	0	0	0	0
Rv0008c_(-)	12053	0	0	0	0	0
Rv0008c_(-)	12144	0	0	0	0	0
Rv0008c_(-)	12249	0	0	0	0	0
IG_Rv0009	12351	1	0	1.03375e-06	0	5.16873e-07
IG_Rv0009	12465	0	0	0	0	0
Rv0009_(ppiA)	12490	0	0	0	0	0
Rv0009_(ppiA)	12511	0	0	0	0	0
Rv0009_(ppiA)	12529	0	0	0	0	0
Rv0009_(ppiA)	12620	0	0	0	0	0
Rv0009_(ppiA)	12662	0	0	0	0	0
Rv0009_(ppiA)	12749	0	0	0	0	0
Rv0009_(ppiA)	12797	2	0	2.06749e-06	0	1.03375e-06
IG_Rv0010c	13024	1	0	1.03375e-06	0	5.16873e-07
IG_Rv0010c	13045	1	0	1.03375e-06	0	5.16873e-07
IG_Rv0010c	13078	0	0	0	0	0
Rv0010c_(-)	13154	0	0	0	0	0
Rv0010c_(-)	13167	0	0	0	0	0
Rv0010c_(-)	13274	0	0	0	0	0
Rv0010c_(-)	13308	0	0	0	0	0
Rv0010c_(-)	13321	0	0	0	0	0
Rv0010c_(-)	13324	0	0	0	0	0
Rv0010c_(-)	13368	1	0	1.03375e-06	0	5.16873e-07
Rv0010c_(-)	13458	0	0	0	0	0
Rv0010c_(-)	13468	0	0	0	0	0
Rv0010c_(-)	13485	0	0	0	0	0
IG_Rv0011c	13559	0	0	0	0	0
IG_Rv0011c	13566	1	0	1.03375e-06	0	5.16873e-07
IG_Rv0011c	13594	0	0	0	0	0
IG_Rv0011c	13607	0	0	0	0	0
IG_Rv0011c	13668	2	0	2.06749e-06	0	1.03375e-06
IG_Rv0011c	13685	2	0	2.06749e-06	0	1.03375e-06
IG_Rv0011c	13698	0	0	0	0	0
Rv0011c_(-)	13771	0	0	0	0	0
Rv0011c_(-)	13851	0	0	0	0	0
Rv0011c_(-)	13902	0	3	0	6.28584e-06	3.14292e-06
IG_Rv0012	14020	0	0	0	0	0
IG_Rv0012	14058	0	0	0	0	0
IG_Rv0012	14079	0	0	0	0	0
IG_Rv0012	14087	0	0	0	0	0
Rv0012_(-)	14095	0	0	0	0	0
Rv0012_(-)	14176	2	0	2.06749e-06	0	1.03375e-06
Rv0012_(-)	14366	0	0	0	0	0
Rv0012_(-)	14420	0	0	0	0	0
Rv0012_(-)	14453	0	0	0	0	0
Rv0012_(-)	14620	1	0	1.03375e-06	0	5.16873e-07
Rv0012_(-)	14660	2	0	2.06749e-06	0	1.03375e-06
Rv0012_(-)	14664	2	0	2.06749e-06	0	1.03375e-06
Rv0012_(-)	14666	1	0	1.03375e-06	0	5.16873e-07
Rv0012_(-)	14676	1	0	1.03375e-06	0	5.16873e-07
Rv0012_(-)	14748	1	0	1.03375e-06	0	5.16873e-07
Rv0012_(-)	14757	5	0	5.16873e-06	0	2.58436e-06
Rv0012_(-)	14781	0	0	0	0	0
Rv0012_(-)	14812	0	0	0	0	0
Rv0012_(-)	14820	0	0	0	0	0
Rv0012_(-)	14871	0	0	0	0	0
IG_Rv0013	14901	0	0	0	0	0
Rv0013_(trpG)	14937	0	0	0	0	0
Rv0013_(trpG)	14967	0	0	0	0	0
Rv0013_(trpG)	15022	0	0	0	0	0
Rv0013_(trpG)	15083	0	0	0	0	0
Rv0013_(trpG)	15113	0	0	0	0	0
Rv0013_(trpG)	15220	0	0	0	0	0
Rv0013_(trpG)	15244	0	0	0	0	0
Rv0013_(trpG)	15268	0	0	0	0	0
Rv0013_(trpG)	15303	0	0	0	0	0
Rv0013_(trpG)	15326	0	0	0	0	0
Rv0013_(trpG)	15365	0	0	0	0	0
Rv0013_(trpG)	15463	0	0	0	0	0
Rv0013_(trpG)	15514	0	0	0	0	0
Rv0013_(trpG)	15575	0	0	0	0	0
Rv0013_(trpG),Rv0014c_(pknB)	15590	0	0	0	0	0
Rv0014c_(pknB)	15656	0	0	0	0	0
Rv0014c_(pknB)	15772	0	0	0	0	0
Rv0014c_(pknB)	15811	0	0	0	0	0
Rv0014c_(pknB)	15926	0	0	0	0	0
Rv0014c_(pknB)	16160	0	0	0	0	0
Rv0014c_(pknB)	16183	0	0	0	0	0
Rv0014c_(pknB)	16272	0	0	0	0	0
Rv0014c_(pknB)	16432	0	0	0	0	0
Rv0014c_(pknB)	16519	0	0	0	0	0
Rv0014c_(pknB)	16534	0	0	0	0	0
Rv0014c_(pknB)	16557	0	0	0	0	0
Rv0014c_(pknB)	16682	0	0	0	0	0
Rv0014c_(pknB)	16793	0	0	0	0	0
Rv0014c_(pknB)	16850	0	0	0	0	0
Rv0014c_(pknB)	16871	0	0	0	0	0
Rv0014c_(pknB)	16925	0	0	0	0	0
Rv0014c_(pknB)	17014	0	0	0	0	0
Rv0014c_(pknB)	17175	0	0	0	0	0
Rv0014c_(pknB)	17189	0	0	0	0	0
Rv0014c_(pknB)	17204	0	0	0	0	0
Rv0014c_(pknB)	17246	0	1	0	2.09528e-06	1.04764e-06
Rv0014c_(pknB)	17312	0	1	0	2.09528e-06	1.04764e-06
Rv0014c_(pknB)	17332	0	0	0	0	0
Rv0014c_(pknB)	17438	0	0	0	0	0
Rv0015c_(pknA)	17475	0	0	0	0	0
Rv0015c_(pknA)	17482	0	0	0	0	0
Rv0015c_(pknA)	17585	0	0	0	0	0
Rv0015c_(pknA)	17861	0	0	0	0	0
Rv0015c_(pknA)	17980	0	0	0	0	0
Rv0015c_(pknA)	18009	0	0	0	0	0
Rv0015c_(pknA)	18122	0	0	0	0	0
Rv0015c_(pknA)	18139	0	0	0	0	0
Rv0015c_(pknA)	18160	0	0	0	0	0
Rv0015c_(pknA)	18214	0	0	0	0	0
Rv0015c_(pknA)	18453	0	0	0	0	0
Rv0015c_(pknA)	18487	0	0	0	0	0
Rv0015c_(pknA)	18526	0	0	0	0	0
Rv0015c_(pknA)	18665	1	1	1.03375e-06	2.09528e-06	1.56451e-06
Rv0015c_(pknA)	18692	0	0	0	0	0
Rv0015c_(pknA)	18724	0	0	0	0	0
Rv0016c_(pbpA)	18906	0	0	0	0	0
Rv0016c_(pbpA)	19037	0	0	0	0	0
Rv0016c_(pbpA)	19042	0	0	0	0	0
Rv0016c_(pbpA)	19080	0	0	0	0	0
Rv0016c_(pbpA)	19099	1	0	1.03375e-06	0	5.16873e-07
Rv0016c_(pbpA)	19106	0	0	0	0	0
Rv0016c_(pbpA)	19133	0	0	0	0	0
Rv0016c_(pbpA)	19137	0	0	0	0	0
Rv0016c_(pbpA)	19150	0	0	0	0	0
Rv0016c_(pbpA)	19178	0	0	0	0	0
Rv0016c_(pbpA)	19193	0	0	0	0	0
Rv0016c_(pbpA)	19225	0	0	0	0	0
Rv0016c_(pbpA)	19238	0	0	0	0	0
Rv0016c_(pbpA)	19258	0	0	0	0	0
Rv0016c_(pbpA)	19309	0	0	0	0	0
Rv0016c_(pbpA)	19452	5	1	5.16873e-06	2.09528e-06	3.632e-06
Rv0016c_(pbpA)	19460	3	0	3.10124e-06	0	1.55062e-06
Rv0016c_(pbpA)	19581	3	0	3.10124e-06	0	1.55062e-06
Rv0016c_(pbpA)	19666	0	0	0	0	0
Rv0016c_(pbpA)	19692	0	0	0	0	0
Rv0016c_(pbpA)	19759	2	0	2.06749e-06	0	1.03375e-06
Rv0016c_(pbpA)	19770	0	0	0	0	0
Rv0016c_(pbpA)	19828	0	0	0	0	0
Rv0016c_(pbpA)	19837	0	0	0	0	0
Rv0016c_(pbpA)	19913	0	0	0	0	0
Rv0016c_(pbpA)	19934	0	0	0	0	0
Rv0016c_(pbpA)	19950	0	0	0	0	0
Rv0016c_(pbpA)	19962	0	0	0	0	0
Rv0016c_(pbpA)	19972	0	0	0	0	0
Rv0016c_(pbpA)	19983	138	0	0.000142657	0	7.13284e-05
Rv0016c_(pbpA)	20001	1	0	1.03375e-06	0	5.16873e-07
Rv0016c_(pbpA)	20036	0	0	0	0	0
Rv0016c_(pbpA)	20043	0	0	0	0	0
Rv0016c_(pbpA)	20091	0	0	0	0	0
Rv0016c_(pbpA)	20177	0	0	0	0	0
Rv0016c_(pbpA)	20210	0	0	0	0	0
Rv0016c_(pbpA),Rv0017c_(rodA)	20233	2	0	2.06749e-06	0	1.03375e-06
Rv0017c_(rodA)	20265	0	0	0	0	0
Rv0017c_(rodA)	20277	2	0	2.06749e-06	0	1.03375e-06
Rv0017c_(rodA)	20344	2	0	2.06749e-06	0	1.03375e-06
Rv0017c_(rodA)	20348	1	0	1.03375e-06	0	5.16873e-07
Rv0017c_(rodA)	20375	0	0	0	0	0
Rv0017c_(rodA)	20455	0	0	0	0	0
Rv0017c_(rodA)	20496	0	0	0	0	0
Rv0017c_(rodA)	20546	0	0	0	0	0
Rv0017c_(rodA)	20649	0	0	0	0	0
Rv0017c_(rodA)	20670	2	0	2.06749e-06	0	1.03375e-06
Rv0017c_(rodA)	20679	1	0	1.03375e-06	0	5.16873e-07
Rv0017c_(rodA)	20711	0	0	0	0	0
Rv0017c_(rodA)	20755	0	0	0	0	0
Rv0017c_(rodA)	20786	36	0	3.72148e-05	0	1.86074e-05
Rv0017c_(rodA)	20858	0	0	0	0	0
Rv0017c_(rodA)	20882	2	0	2.06749e-06	0	1.03375e-06
Rv0017c_(rodA)	21040	0	0	0	0	0
Rv0017c_(rodA)	21203	0	0	0	0	0
Rv0017c_(rodA)	21209	2	0	2.06749e-06	0	1.03375e-06
Rv0017c_(rodA)	21265	3	0	3.10124e-06	0	1.55062e-06
Rv0017c_(rodA)	21358	0	0	0	0	0
Rv0017c_(rodA)	21413	0	0	0	0	0
Rv0017c_(rodA)	21476	0	0	0	0	0
Rv0017c_(rodA)	21480	0	0	0	0	0
Rv0017c_(rodA)	21547	1	0	1.03375e-06	0	5.16873e-07
Rv0017c_(rodA)	21607	0	0	0	0	0
Rv0018c_(ppp)	21776	0	0	0	0	0
Rv0018c_(ppp)	22069	1	0	1.03375e-06	0	5.16873e-07
Rv0018c_(ppp)	22091	0	0	0	0	0
Rv0018c_(ppp)	22117	1	0	1.03375e-06	0	5.16873e-07
Rv0018c_(ppp)	22143	0	0	0	0	0
Rv0018c_(ppp)	22186	0	0	0	0	0
Rv0018c_(ppp)	22194	1	0	1.03375e-06	0	5.16873e-07
Rv0018c_(ppp)	22198	2	0	2.06749e-06	0	1.03375e-06
Rv0018c_(ppp)	22201	0	0	0	0	0
Rv0018c_(ppp)	22278	0	0	0	0	0
Rv0018c_(ppp)	22313	0	0	0	0	0
Rv0018c_(ppp)	22337	0	0	0	0	0
Rv0018c_(ppp)	22453	0	0	0	0	0
Rv0018c_(ppp)	22459	0	0	0	0	0
Rv0018c_(ppp)	22577	0	0	0	0	0
Rv0018c_(ppp)	22589	0	0	0	0	0
Rv0018c_(ppp)	22624	0	0	0	0	0
Rv0018c_(ppp)	22816	0	0	0	0	0
Rv0018c_(ppp)	22835	0	0	0	0	0
Rv0018c_(ppp)	22886	1	0	1.03375e-06	0	5.16873e-07
Rv0018c_(ppp)	22931	0	0	0	0	0
Rv0018c_(ppp)	23082	0	0	0	0	0
Rv0018c_(ppp)	23098	0	0	0	0	0
Rv0018c_(ppp)	23124	0	0	0	0	0
Rv0018c_(ppp)	23152	0	0	0	0	0
IG_Rv0019c	23204	0	0	0	0	0
Rv0019c_(-)	23329	0	0	0	0	0
Rv0019c_(-)	23360	0	0	0	0	0
Rv0019c_(-)	23380	1	0	1.03375e-06	0	5.16873e-07
Rv0019c_(-)	23393	0	0	0	0	0
Rv0019c_(-)	23412	0	0	0	0	0
Rv0019c_(-)	23441	0	0	0	0	0
Rv0019c_(-)	23511	0	0	0	0	0
Rv0019c_(-)	23549	2	0	2.06749e-06	0	1.03375e-06
Rv0019c_(-)	23581	0	0	0	0	0
Rv0019c_(-)	23639	1	0	1.03375e-06	0	5.16873e-07
Rv0019c_(-)	23662	0	0	0	0	0
Rv0019c_(-)	23680	0	0	0	0	0
Rv0019c_(-)	23722	2	0	2.06749e-06	0	1.03375e-06
IG_Rv0020c	23806	1	0	1.03375e-06	0	5.16873e-07
IG_Rv0020c	23855	0	0	0	0	0
Rv0020c_(TB39.8)	23932	0	0	0	0	0
Rv0020c_(TB39.8)	23946	0	0	0	0	0
Rv0020c_(TB39.8)	24101	0	0	0	0	0
Rv0020c_(TB39.8)	24135	0	0	0	0	0
Rv0020c_(TB39.8)	24158	0	0	0	0	0
Rv0020c_(TB39.8)	24173	0	1	0	2.09528e-06	1.04764e-06
Rv0020c_(TB39.8)	24182	0	0	0	0	0
Rv0020c_(TB39.8)	24206	0	0	0	0	0
Rv0020c_(TB39.8)	24230	0	0	0	0	0
Rv0020c_(TB39.8)	24236	0	0	0	0	0
Rv0020c_(TB39.8)	24260	0	0	0	0	0
Rv0020c_(TB39.8)	24281	0	0	0	0	0
Rv0020c_(TB39.8)	24308	0	0	0	0	0
Rv0020c_(TB39.8)	24317	0	0	0	0	0
Rv0020c_(TB39.8)	24335	0	0	0	0	0
Rv0020c_(TB39.8)	24350	0	0	0	0	0
Rv0020c_(TB39.8)	24371	0	0	0	0	0
Rv0020c_(TB39.8)	24383	0	0	0	0	0
Rv0020c_(TB39.8)	24401	0	0	0	0	0
Rv0020c_(TB39.8)	24446	0	0	0	0	0
Rv0020c_(TB39.8)	24482	0	0	0	0	0
Rv0020c_(TB39.8)	24491	0	0	0	0	0
Rv0020c_(TB39.8)	24500	0	0	0	0	0
Rv0020c_(TB39.8)	24533	0	0	0	0	0
Rv0020c_(TB39.8)	24551	0	0	0	0	0
Rv0020c_(TB39.8)	24563	0	0	0	0	0
Rv0020c_(TB39.8)	24578	0	0	0	0	0
Rv0020c_(TB39.8)	24620	0	0	0	0	0
Rv0020c_(TB39.8)	24632	0	0	0	0	0
Rv0020c_(TB39.8)	24656	0	0	0	0	0
Rv0020c_(TB39.8)	24677	0	0	0	0	0
Rv0020c_(TB39.8)	24695	0	0	0	0	0
Rv0020c_(TB39.8)	24713	0	0	0	0	0
Rv0020c_(TB39.8)	24731	0	0	0	0	0
Rv0020c_(TB39.8)	24749	0	0	0	0	0
Rv0020c_(TB39.8)	24767	0	0	0	0	0
Rv0020c_(TB39.8)	24800	0	0	0	0	0
Rv0020c_(TB39.8)	24818	0	0	0	0	0
Rv0020c_(TB39.8)	24839	0	0	0	0	0
Rv0020c_(TB39.8)	24908	0	0	0	0	0
Rv0020c_(TB39.8)	24920	0	0	0	0	0
Rv0020c_(TB39.8)	24923	0	0	0	0	0
Rv0020c_(TB39.8)	24959	0	0	0	0	0
Rv0020c_(TB39.8)	24985	0	0	0	0	0
Rv0020c_(TB39.8)	25068	0	0	0	0	0
Rv0020c_(TB39.8)	25098	0	0	0	0	0
Rv0020c_(TB39.8)	25142	1	0	1.03375e-06	0	5.16873e-07
Rv0020c_(TB39.8)	25167	0	0	0	0	0
Rv0020c_(TB39.8)	25169	1	0	1.03375e-06	0	5.16873e-07
Rv0020c_(TB39.8)	25251	0	0	0	0	0
Rv0020c_(TB39.8)	25259	3	0	3.10124e-06	0	1.55062e-06
Rv0020c_(TB39.8)	25437	0	0	0	0	0
IG_Rv0021c	25504	1	0	1.03375e-06	0	5.16873e-07
IG_Rv0021c	25527	0	0	0	0	0
IG_Rv0021c	25612	0	0	0	0	0
IG_Rv0021c	25615	2	0	2.06749e-06	0	1.03375e-06
IG_Rv0021c	25623	0	0	0	0	0
IG_Rv0021c	25729	3	0	3.10124e-06	0	1.55062e-06
IG_Rv0021c	25795	0	0	0	0	0
IG_Rv0021c	25831	0	0	0	0	0
IG_Rv0021c	25843	0	0	0	0	0
IG_Rv0021c	25905	0	0	0	0	0
Rv0021c_(-)	25913	0	0	0	0	0
Rv0021c_(-)	25959	0	0	0	0	0
Rv0021c_(-)	25966	0	0	0	0	0
Rv0021c_(-)	26039	0	0	0	0	0
Rv0021c_(-)	26066	0	0	0	0	0
Rv0021c_(-)	26140	1	0	1.03375e-06	0	5.16873e-07
Rv0021c_(-)	26174	0	0	0	0	0
Rv0021c_(-)	26182	0	0	0	0	0
Rv0021c_(-)	26192	1	0	1.03375e-06	0	5.16873e-07
Rv0021c_(-)	26196	1	0	1.03375e-06	0	5.16873e-07
Rv0021c_(-)	26260	0	0	0	0	0
Rv0021c_(-)	26279	0	0	0	0	0
Rv0021c_(-)	26289	0	0	0	0	0
Rv0021c_(-)	26299	0	0	0	0	0
Rv0021c_(-)	26376	0	0	0	0	0
Rv0021c_(-)	26416	0	0	0	0	0
Rv0021c_(-)	26621	1	758	1.03375e-06	0.00158822	0.000794628
Rv0021c_(-)	26741	0	0	0	0	0
Rv0021c_(-)	26779	0	0	0	0	0
Rv0021c_(-)	26830	0	0	0	0	0
Rv0021c_(-)	26837	0	0	0	0	0
Rv0021c_(-)	26859	0	0	0	0	0
Rv0021c_(-)	26872	0	0	0	0	0
IG_Rv0022c	26931	1	0	1.03375e-06	0	5.16873e-07
Rv0022c_(whiB5)	27212	0	0	0	0	0
Rv0022c_(whiB5)	27244	1	0	1.03375e-06	0	5.16873e-07
Rv0022c_(whiB5)	27251	0	0	0	0	0
Rv0022c_(whiB5)	27298	96	0	9.92396e-05	0	4.96198e-05
Rv0022c_(whiB5)	27353	0	0	0	0	0
Rv0022c_(whiB5)	27366	0	0	0	0	0
Rv0022c_(whiB5)	27398	0	0	0	0	0
Rv0022c_(whiB5)	27409	2	0	2.06749e-06	0	1.03375e-06
IG_Rv0023	27469	0	0	0	0	0
IG_Rv0023	27481	0	0	0	0	0
IG_Rv0023	27483	0	0	0	0	0
IG_Rv0023	27517	0	0	0	0	0
IG_Rv0023	27525	0	0	0	0	0
IG_Rv0023	27527	0	0	0	0	0
IG_Rv0023	27529	0	0	0	0	0
IG_Rv0023	27533	0	0	0	0	0
IG_Rv0023	27557	0	0	0	0	0
IG_Rv0023	27565	0	0	0	0	0
IG_Rv0023	27568	0	0	0	0	0
IG_Rv0023	27577	0	0	0	0	0
Rv0023_(-)	27682	0	0	0	0	0
Rv0023_(-)	27702	0	0	0	0	0
Rv0023_(-)	27783	0	0	0	0	0
Rv0023_(-)	27905	0	0	0	0	0
Rv0023_(-)	27924	0	0	0	0	0
Rv0023_(-)	27993	0	0	0	0	0
Rv0023_(-)	28002	0	0	0	0	0
Rv0023_(-)	28004	0	0	0	0	0
Rv0023_(-)	28144	0	0	0	0	0
Rv0023_(-)	28207	0	0	0	0	0
Rv0023_(-)	28231	0	0	0	0	0
Rv0023_(-)	28262	0	0	0	0	0
Rv0024_(-)	28367	0	0	0	0	0
Rv0024_(-)	28454	0	0	0	0	0
Rv0024_(-)	28511	0	0	0	0	0
Rv0024_(-)	28660	0	0	0	0	0
Rv0024_(-)	28669	0	0	0	0	0
Rv0024_(-)	28678	0	0	0	0	0
Rv0024_(-)	28686	0	0	0	0	0
Rv0024_(-)	28704	0	0	0	0	0
Rv0024_(-)	28802	0	0	0	0	0
Rv0024_(-)	28913	0	0	0	0	0
Rv0024_(-)	28973	0	0	0	0	0
Rv0024_(-)	29009	0	0	0	0	0
Rv0024_(-)	29204	0	0	0	0	0
Rv0025_(-)	29269	0	0	0	0	0
Rv0025_(-)	29353	0	0	0	0	0
Rv0025_(-)	29402	0	0	0	0	0
Rv0025_(-)	29456	0	0	0	0	0
Rv0025_(-)	29515	0	0	0	0	0
Rv0025_(-)	29566	1	0	1.03375e-06	0	5.16873e-07
Rv0025_(-)	29586	0	0	0	0	0
Rv0025_(-)	29604	0	0	0	0	0
IG_Rv0026	29619	0	0	0	0	0
IG_Rv0026	29658	0	0	0	0	0
IG_Rv0026	29666	2	0	2.06749e-06	0	1.03375e-06
IG_Rv0026	29670	0	0	0	0	0
Rv0026_(-)	29775	0	0	0	0	0
Rv0026_(-)	29891	0	0	0	0	0
Rv0026_(-)	29919	0	0	0	0	0
Rv0026_(-)	29922	0	0	0	0	0
Rv0026_(-)	30008	0	0	0	0	0
Rv0026_(-)	30118	0	0	0	0	0
Rv0026_(-)	30194	0	0	0	0	0
Rv0026_(-)	30270	0	0	0	0	0
Rv0026_(-)	30448	0	0	0	0	0
Rv0026_(-)	30478	0	0	0	0	0
Rv0026_(-)	30678	0	0	0	0	0
Rv0026_(-)	30910	0	0	0	0	0
Rv0026_(-)	30967	2	0	2.06749e-06	0	1.03375e-06
Rv0026_(-)	31003	0	0	0	0	0
Rv0026_(-)	31065	0	0	0	0	0
IG_Rv0027	31074	0	0	0	0	0
IG_Rv0027	31148	0	0	0	0	0
IG_Rv0027	31152	1	0	1.03375e-06	0	5.16873e-07
Rv0027_(-)	31222	0	0	0	0	0
Rv0027_(-)	31260	0	0	0	0	0
Rv0027_(-)	31322	0	0	0	0	0
Rv0027_(-)	31380	0	0	0	0	0
Rv0027_(-)	31409	0	0	0	0	0
Rv0028_(-)	31588	0	0	0	0	0
Rv0028_(-)	31596	0	0	0	0	0
Rv0028_(-)	31683	0	0	0	0	0
Rv0028_(-)	31700	0	0	0	0	0
Rv0028_(-)	31809	0	0	0	0	0
IG_Rv0029	31824	0	0	0	0	0
IG_Rv0029	31966	0	0	0	0	0
IG_Rv0029	31977	1	0	1.03375e-06	0	5.16873e-07
IG_Rv0029	32044	0	0	0	0	0
IG_Rv0029	32050	0	0	0	0	0
Rv0029_(-)	32133	0	0	0	0	0
Rv0029_(-)	32162	0	0	0	0	0
Rv0029_(-)	32196	2	0	2.06749e-06	0	1.03375e-06
Rv0029_(-)	32252	0	0	0	0	0
Rv0029_(-)	32402	0	0	0	0	0
Rv0029_(-)	32433	0	0	0	0	0
Rv0029_(-)	32492	1	0	1.03375e-06	0	5.16873e-07
Rv0029_(-)	32517	0	0	0	0	0
Rv0029_(-)	32672	0	0	0	0	0
Rv0029_(-)	32754	0	0	0	0	0
Rv0029_(-)	32776	1	0	1.03375e-06	0	5.16873e-07
Rv0029_(-)	32885	0	0	0	0	0
Rv0029_(-)	32909	0	0	0	0	0
Rv0029_(-)	32994	0	0	0	0	0
Rv0029_(-)	33022	0	0	0	0	0
Rv0029_(-)	33044	0	0	0	0	0
Rv0029_(-)	33057	1	0	1.03375e-06	0	5.16873e-07
Rv0029_(-)	33112	1	0	1.03375e-06	0	5.16873e-07
Rv0029_(-)	33151	0	0	0	0	0
IG_Rv0030	33216	2	0	2.06749e-06	0	1.03375e-06
Rv0030_(-)	33354	1	0	1.03375e-06	0	5.16873e-07
Rv0030_(-)	33358	0	0	0	0	0
Rv0030_(-)	33448	0	0	0	0	0
Rv0030_(-)	33489	0	0	0	0	0
Rv0030_(-)	33532	0	0	0	0	0
IG_Rv0032	33559	0	0	0	0	0
Rv0031_(-)	33649	0	0	0	0	0
IG_Rv0032	33796	1	0	1.03375e-06	0	5.16873e-07
IG_Rv0032	33804	0	0	0	0	0
IG_Rv0032	33856	0	0	0	0	0
IG_Rv0032	33860	0	0	0	0	0
IG_Rv0032	33862	0	0	0	0	0
IG_Rv0032	33900	0	0	0	0	0
IG_Rv0032	33906	0	0	0	0	0
IG_Rv0032	33926	2	0	2.06749e-06	0	1.03375e-06
IG_Rv0032	33932	0	0	0	0	0
IG_Rv0032	33941	0	0	0	0	0
IG_Rv0032	34009	0	0	0	0	0
IG_Rv0032	34027	0	0	0	0	0
IG_Rv0032	34157	0	0	0	0	0
IG_Rv0032	34162	0	0	0	0	0
IG_Rv0032	34181	0	0	0	0	0
IG_Rv0032	34206	0	0	0	0	0
IG_Rv0032	34240	0	0	0	0	0
Rv0032_(bioF2)	34312	0	0	0	0	0
Rv0032_(bioF2)	34363	0	0	0	0	0
Rv0032_(bioF2)	34366	0	0	0	0	0
Rv0032_(bioF2)	34400	0	0	0	0	0
Rv0032_(bioF2)	34417	0	4	0	8.38112e-06	4.19056e-06
Rv0032_(bioF2)	34419	0	0	0	0	0
Rv0032_(bioF2)	34503	2	0	2.06749e-06	0	1.03375e-06
Rv0032_(bioF2)	34589	0	0	0	0	0
Rv0032_(bioF2)	34678	0	0	0	0	0
Rv0032_(bioF2)	34687	0	0	0	0	0
Rv0032_(bioF2)	34742	0	0	0	0	0
Rv0032_(bioF2)	34848	0	0	0	0	0
Rv0032_(bioF2)	34873	0	0	0	0	0
Rv0032_(bioF2)	34892	0	0	0	0	0
Rv0032_(bioF2)	34936	0	0	0	0	0
Rv0032_(bioF2)	34998	0	0	0	0	0
Rv0032_(bioF2)	35020	0	0	0	0	0
Rv0032_(bioF2)	35074	0	0	0	0	0
Rv0032_(bioF2)	35078	0	0	0	0	0
Rv0032_(bioF2)	35116	0	0	0	0	0
Rv0032_(bioF2)	35118	0	0	0	0	0
Rv0032_(bioF2)	35134	0	0	0	0	0
Rv0032_(bioF2)	35159	0	0	0	0	0
Rv0032_(bioF2)	35181	0	0	0	0	0
Rv0032_(bioF2)	35202	0	0	0	0	0
Rv0032_(bioF2)	35205	0	0	0	0	0
Rv0032_(bioF2)	35212	0	0	0	0	0
Rv0032_(bioF2)	35249	0	0	0	0	0
Rv0032_(bioF2)	35260	0	0	0	0	0
Rv0032_(bioF2)	35292	0	0	0	0	0
Rv0032_(bioF2)	35303	0	0	0	0	0
Rv0032_(bioF2)	35325	0	0	0	0	0
Rv0032_(bioF2)	35342	0	0	0	0	0
Rv0032_(bioF2)	35352	0	0	0	0	0
Rv0032_(bioF2)	35387	0	0	0	0	0
Rv0032_(bioF2)	35408	0	0	0	0	0
Rv0032_(bioF2)	35421	0	0	0	0	0
Rv0032_(bioF2)	35452	0	0	0	0	0
Rv0032_(bioF2)	35479	0	0	0	0	0
Rv0032_(bioF2)	35488	0	0	0	0	0
Rv0032_(bioF2)	35569	0	0	0	0	0
Rv0032_(bioF2)	35629	0	0	0	0	0
Rv0032_(bioF2)	35702	7	0	7.23622e-06	0	3.61811e-06
Rv0032_(bioF2)	35749	0	0	0	0	0
Rv0032_(bioF2)	35780	0	0	0	0	0
Rv0032_(bioF2)	35872	0	0	0	0	0
Rv0032_(bioF2)	35909	0	0	0	0	0
Rv0032_(bioF2)	36028	0	0	0	0	0
Rv0032_(bioF2)	36190	1	0	1.03375e-06	0	5.16873e-07
Rv0032_(bioF2)	36325	38	0	3.92823e-05	0	1.96412e-05
Rv0032_(bioF2)	36355	0	0	0	0	0
Rv0032_(bioF2)	36367	0	0	0	0	0
Rv0032_(bioF2)	36427	0	0	0	0	0
Rv0032_(bioF2)	36454	1	0	1.03375e-06	0	5.16873e-07
Rv0032_(bioF2)	36514	1	0	1.03375e-06	0	5.16873e-07
Rv0032_(bioF2)	36518	0	0	0	0	0
Rv0032_(bioF2)	36605	1	0	1.03375e-06	0	5.16873e-07
Rv0033_(acpA)	36676	0	0	0	0	0
Rv0033_(acpA)	36733	0	0	0	0	0
Rv0033_(acpA)	36801	0	0	0	0	0
Rv0034_(-)	37092	1	0	1.03375e-06	0	5.16873e-07
Rv0034_(-)	37124	0	0	0	0	0
Rv0034_(-)	37183	0	0	0	0	0
Rv0034_(-)	37213	0	0	0	0	0
Rv0034_(-)	37223	0	0	0	0	0
Rv0035_(fadD34)	37352	1	0	1.03375e-06	0	5.16873e-07
Rv0035_(fadD34)	37360	0	0	0	0	0
Rv0035_(fadD34)	37403	0	0	0	0	0
Rv0035_(fadD34)	37511	0	0	0	0	0
Rv0035_(fadD34)	37625	0	0	0	0	0
Rv0035_(fadD34)	37665	0	0	0	0	0
Rv0035_(fadD34)	37673	0	0	0	0	0
Rv0035_(fadD34)	37751	0	0	0	0	0
Rv0035_(fadD34)	37774	0	0	0	0	0
Rv0035_(fadD34)	37783	1	0	1.03375e-06	0	5.16873e-07
Rv0035_(fadD34)	37828	0	0	0	0	0
Rv0035_(fadD34)	37943	1	0	1.03375e-06	0	5.16873e-07
Rv0035_(fadD34)	37976	0	0	0	0	0
Rv0035_(fadD34)	38002	0	0	0	0	0
Rv0035_(fadD34)	38046	0	0	0	0	0
Rv0035_(fadD34)	38064	1	0	1.03375e-06	0	5.16873e-07
Rv0035_(fadD34)	38095	0	0	0	0	0
Rv0035_(fadD34)	38132	0	0	0	0	0
Rv0035_(fadD34)	38248	0	0	0	0	0
Rv0035_(fadD34)	38362	0	0	0	0	0
Rv0035_(fadD34)	38443	0	0	0	0	0
Rv0035_(fadD34)	38516	0	0	0	0	0
Rv0035_(fadD34)	38587	0	0	0	0	0
Rv0035_(fadD34)	38845	0	0	0	0	0
Rv0035_(fadD34)	38901	0	0	0	0	0
Rv0036c_(-)	39124	0	0	0	0	0
Rv0036c_(-)	39289	0	0	0	0	0
Rv0036c_(-)	39311	0	0	0	0	0
Rv0036c_(-)	39342	0	0	0	0	0
IG_Rv0037c	39844	0	0	0	0	0
IG_Rv0037c	39872	0	0	0	0	0
Rv0037c_(-)	39877	0	0	0	0	0
Rv0037c_(-)	39936	0	0	0	0	0
Rv0037c_(-)	39940	0	0	0	0	0
Rv0037c_(-)	39966	0	0	0	0	0
Rv0037c_(-)	40010	0	0	0	0	0
Rv0037c_(-)	40024	14	0	1.44724e-05	0	7.23622e-06
Rv0037c_(-)	40140	0	0	0	0	0
Rv0037c_(-)	40155	0	0	0	0	0
Rv0037c_(-)	40199	0	0	0	0	0
Rv0037c_(-)	40237	0	0	0	0	0
Rv0037c_(-)	40325	0	0	0	0	0
Rv0037c_(-)	40391	0	0	0	0	0
Rv0037c_(-)	40473	0	0	0	0	0
Rv0037c_(-)	40495	0	0	0	0	0
Rv0037c_(-)	40542	0	1	0	2.09528e-06	1.04764e-06
Rv0037c_(-)	40584	0	0	0	0	0
Rv0037c_(-)	40848	0	0	0	0	0
Rv0037c_(-)	40875	1	0	1.03375e-06	0	5.16873e-07
Rv0037c_(-)	40929	0	0	0	0	0
Rv0037c_(-)	40960	0	0	0	0	0
Rv0037c_(-)	41178	0	0	0	0	0
IG_Rv0038	41241	0	0	0	0	0
IG_Rv0038	41247	0	0	0	0	0
Rv0038_(-)	41373	1	0	1.03375e-06	0	5.16873e-07
Rv0038_(-)	41426	0	0	0	0	0
Rv0038_(-)	41495	0	0	0	0	0
Rv0038_(-)	41592	0	0	0	0	0
Rv0038_(-)	41631	0	0	0	0	0
Rv0038_(-)	41717	9	1	9.30371e-06	2.09528e-06	5.6995e-06
Rv0038_(-)	41726	1	0	1.03375e-06	0	5.16873e-07
Rv0038_(-)	41909	2	0	2.06749e-06	0	1.03375e-06
IG_Rv0039c	41914	1	0	1.03375e-06	0	5.16873e-07
IG_Rv0039c	41985	0	0	0	0	0
Rv0039c_(-)	42059	0	0	0	0	0
Rv0039c_(-)	42082	0	0	0	0	0
Rv0039c_(-)	42207	0	0	0	0	0
Rv0039c_(-)	42275	1	0	1.03375e-06	0	5.16873e-07
IG_Rv0040c	42361	1	0	1.03375e-06	0	5.16873e-07
Rv0040c_(mtc28)	42433	0	0	0	0	0
Rv0040c_(mtc28)	42472	0	0	0	0	0
Rv0040c_(mtc28)	42492	0	0	0	0	0
Rv0040c_(mtc28)	42643	3	0	3.10124e-06	0	1.55062e-06
Rv0040c_(mtc28)	42712	3	0	3.10124e-06	0	1.55062e-06
Rv0040c_(mtc28)	42805	1	0	1.03375e-06	0	5.16873e-07
Rv0040c_(mtc28)	42851	0	0	0	0	0
Rv0040c_(mtc28)	42853	1	0	1.03375e-06	0	5.16873e-07
Rv0040c_(mtc28)	42880	2	0	2.06749e-06	0	1.03375e-06
Rv0040c_(mtc28)	43244	0	0	0	0	0
IG_Rv0041	43420	0	0	0	0	0
IG_Rv0041	43514	0	0	0	0	0
IG_Rv0041	43546	2	0	2.06749e-06	0	1.03375e-06
IG_Rv0041	43548	0	0	0	0	0
Rv0041_(leuS)	43633	0	0	0	0	0
Rv0041_(leuS)	43639	0	0	0	0	0
Rv0041_(leuS)	43641	0	0	0	0	0
Rv0041_(leuS)	43659	0	0	0	0	0
Rv0041_(leuS)	43697	0	0	0	0	0
Rv0041_(leuS)	43795	0	0	0	0	0
Rv0041_(leuS)	43837	0	0	0	0	0
Rv0041_(leuS)	43855	0	0	0	0	0
Rv0041_(leuS)	43864	0	0	0	0	0
Rv0041_(leuS)	43884	0	0	0	0	0
Rv0041_(leuS)	43901	0	0	0	0	0
Rv0041_(leuS)	43936	0	0	0	0	0
Rv0041_(leuS)	43943	0	0	0	0	0
Rv0041_(leuS)	43965	0	0	0	0	0
Rv0041_(leuS)	44068	0	0	0	0	0
Rv0041_(leuS)	44093	0	0	0	0	0
Rv0041_(leuS)	44099	0	0	0	0	0
Rv0041_(leuS)	44101	0	0	0	0	0
Rv0041_(leuS)	44144	0	0	0	0	0
Rv0041_(leuS)	44248	0	0	0	0	0
Rv0041_(leuS)	44260	0	0	0	0	0
Rv0041_(leuS)	44297	0	0	0	0	0
Rv0041_(leuS)	44301	0	0	0	0	0
Rv0041_(leuS)	44407	0	0	0	0	0
Rv0041_(leuS)	44599	0	0	0	0	0
Rv0041_(leuS)	44683	0	0	0	0	0
Rv0041_(leuS)	44719	0	0	0	0	0
Rv0041_(leuS)	44797	0	0	0	0	0
Rv0041_(leuS)	44848	0	0	0	0	0
Rv0041_(leuS)	44863	0	0	0	0	0
Rv0041_(leuS)	44868	0	0	0	0	0
Rv0041_(leuS)	44936	0	0	0	0	0
Rv0041_(leuS)	44951	0	0	0	0	0
Rv0041_(leuS)	44967	0	0	0	0	0
Rv0041_(leuS)	44983	0	0	0	0	0
Rv0041_(leuS)	44985	0	0	0	0	0
Rv0041_(leuS)	45016	0	0	0	0	0
Rv0041_(leuS)	45139	0	0	0	0	0
Rv0041_(leuS)	45166	0	0	0	0	0
Rv0041_(leuS)	45238	0	0	0	0	0
Rv0041_(leuS)	45314	0	0	0	0	0
Rv0041_(leuS)	45352	0	0	0	0	0
Rv0041_(leuS)	45400	0	0	0	0	0
Rv0041_(leuS)	45412	0	0	0	0	0
Rv0041_(leuS)	45463	0	0	0	0	0
Rv0041_(leuS)	45523	0	0	0	0	0
Rv0041_(leuS)	45562	0	0	0	0	0
Rv0041_(leuS)	45589	0	0	0	0	0
Rv0041_(leuS)	45622	0	0	0	0	0
Rv0041_(leuS)	45646	0	0	0	0	0
Rv0041_(leuS)	45648	0	0	0	0	0
Rv0041_(leuS)	45658	0	0	0	0	0
Rv0041_(leuS)	45664	0	0	0	0	0
Rv0041_(leuS)	45685	0	0	0	0	0
Rv0041_(leuS)	45730	0	0	0	0	0
Rv0041_(leuS)	45783	0	0	0	0	0
Rv0041_(leuS)	45803	0	0	0	0	0
Rv0041_(leuS)	45829	0	0	0	0	0
Rv0041_(leuS)	45840	0	0	0	0	0
Rv0041_(leuS)	45853	0	0	0	0	0
Rv0041_(leuS)	45919	0	0	0	0	0
Rv0041_(leuS)	46008	0	0	0	0	0
Rv0041_(leuS)	46013	0	0	0	0	0
Rv0041_(leuS)	46071	0	0	0	0	0
Rv0041_(leuS)	46086	0	0	0	0	0
Rv0041_(leuS)	46099	0	0	0	0	0
Rv0041_(leuS)	46163	0	0	0	0	0
Rv0041_(leuS)	46191	0	0	0	0	0
Rv0041_(leuS)	46270	0	0	0	0	0
Rv0041_(leuS)	46294	0	1	0	2.09528e-06	1.04764e-06
Rv0041_(leuS)	46319	0	0	0	0	0
Rv0041_(leuS)	46431	0	0	0	0	0
Rv0041_(leuS)	46468	0	0	0	0	0
IG_Rv0042c	46502	0	0	0	0	0
IG_Rv0042c	46514	0	0	0	0	0
IG_Rv0042c	46524	0	0	0	0	0
IG_Rv0042c	46531	0	0	0	0	0
IG_Rv0042c	46567	0	0	0	0	0
IG_Rv0042c	46575	0	0	0	0	0
Rv0042c_(-)	46778	0	0	0	0	0
Rv0042c_(-)	46958	0	0	0	0	0
Rv0042c_(-)	47083	0	0	0	0	0
Rv0042c_(-)	47096	0	0	0	0	0
Rv0042c_(-)	47118	0	0	0	0	0
IG_Rv0043c	47219	0	0	0	0	0
IG_Rv0043c	47223	0	0	0	0	0
IG_Rv0043c	47300	0	0	0	0	0
IG_Rv0043c	47315	0	0	0	0	0
IG_Rv0043c	47362	0	0	0	0	0
Rv0043c_(-)	47366	0	0	0	0	0
Rv0043c_(-)	47390	0	0	0	0	0
Rv0043c_(-)	47458	0	0	0	0	0
Rv0043c_(-)	47576	0	0	0	0	0
Rv0043c_(-)	47609	2	0	2.06749e-06	0	1.03375e-06
Rv0043c_(-)	47681	0	0	0	0	0
Rv0043c_(-)	47705	1	0	1.03375e-06	0	5.16873e-07
Rv0043c_(-)	47906	0	0	0	0	0
Rv0043c_(-)	48037	1	0	1.03375e-06	0	5.16873e-07
Rv0043c_(-)	48078	0	0	0	0	0
Rv0043c_(-)	48086	0	0	0	0	0
IG_Rv0044c	48103	1	0	1.03375e-06	0	5.16873e-07
IG_Rv0044c	48107	1	0	1.03375e-06	0	5.16873e-07
IG_Rv0044c	48202	0	0	0	0	0
Rv0044c_(-)	48281	0	0	0	0	0
Rv0044c_(-)	48387	0	0	0	0	0
Rv0044c_(-)	48445	0	0	0	0	0
Rv0044c_(-)	48449	0	0	0	0	0
Rv0044c_(-)	48465	0	0	0	0	0
Rv0044c_(-)	48480	1	0	1.03375e-06	0	5.16873e-07
Rv0044c_(-)	48488	0	0	0	0	0
Rv0044c_(-)	48513	2	0	2.06749e-06	0	1.03375e-06
Rv0044c_(-)	48647	0	0	0	0	0
Rv0044c_(-)	48653	0	0	0	0	0
Rv0044c_(-)	48662	0	0	0	0	0
Rv0044c_(-)	48690	0	0	0	0	0
Rv0044c_(-)	48729	0	0	0	0	0
Rv0044c_(-)	48764	0	0	0	0	0
Rv0044c_(-)	48781	0	0	0	0	0
Rv0044c_(-)	48869	2	0	2.06749e-06	0	1.03375e-06
Rv0044c_(-)	48894	0	0	0	0	0
Rv0044c_(-)	48953	0	0	0	0	0
Rv0044c_(-)	48982	0	0	0	0	0
Rv0044c_(-)	48990	0	0	0	0	0
IG_Rv0045c	49037	0	0	0	0	0
Rv0045c_(-)	49289	0	0	0	0	0
Rv0045c_(-)	49387	0	0	0	0	0
Rv0045c_(-)	49552	0	0	0	0	0
Rv0045c_(-)	49615	0	0	0	0	0
Rv0045c_(-)	49655	0	0	0	0	0
Rv0045c_(-)	49749	0	0	0	0	0
Rv0045c_(-)	49933	0	0	0	0	0
IG_Rv0046c	49950	0	0	0	0	0
IG_Rv0046c	49972	0	0	0	0	0
Rv0046c_(ino1)	50021	0	0	0	0	0
Rv0046c_(ino1)	50096	0	0	0	0	0
Rv0046c_(ino1)	50213	0	0	0	0	0
Rv0046c_(ino1)	50264	0	0	0	0	0
Rv0046c_(ino1)	50551	0	0	0	0	0
Rv0046c_(ino1)	50640	0	0	0	0	0
Rv0046c_(ino1)	50654	0	0	0	0	0
Rv0046c_(ino1)	50690	0	0	0	0	0
Rv0046c_(ino1)	50777	0	0	0	0	0
Rv0046c_(ino1)	50780	0	0	0	0	0
Rv0046c_(ino1)	50802	0	0	0	0	0
Rv0046c_(ino1)	50954	0	0	0	0	0
Rv0046c_(ino1)	50986	0	0	0	0	0
Rv0046c_(ino1)	51011	0	0	0	0	0
Rv0046c_(ino1)	51014	0	0	0	0	0
Rv0046c_(ino1)	51017	0	0	0	0	0
Rv0046c_(ino1)	51103	0	0	0	0	0
Rv0046c_(ino1)	51124	0	0	0	0	0
IG_Rv0047c	51137	0	0	0	0	0
IG_Rv0047c	51145	2	0	2.06749e-06	0	1.03375e-06
Rv0047c_(-)	51185	0	0	0	0	0
Rv0047c_(-)	51296	0	0	0	0	0
Rv0047c_(-)	51452	3	0	3.10124e-06	0	1.55062e-06
Rv0047c_(-)	51518	4	0	4.13498e-06	0	2.06749e-06
Rv0047c_(-)	51608	1	0	1.03375e-06	0	5.16873e-07
Rv0047c_(-)	51610	19	0	1.96412e-05	0	9.82058e-06
Rv0047c_(-)	51620	0	0	0	0	0
Rv0047c_(-)	51674	0	0	0	0	0
IG_Rv0048c	51744	0	0	0	0	0
IG_Rv0048c	51764	0	0	0	0	0
IG_Rv0048c	51792	0	0	0	0	0
IG_Rv0048c	51803	0	0	0	0	0
IG_Rv0048c	51805	1	0	1.03375e-06	0	5.16873e-07
Rv0048c_(-)	51837	0	0	0	0	0
Rv0048c_(-)	51879	2	0	2.06749e-06	0	1.03375e-06
Rv0048c_(-)	51891	0	0	0	0	0
Rv0048c_(-)	51898	0	0	0	0	0
Rv0048c_(-)	51906	4	0	4.13498e-06	0	2.06749e-06
Rv0048c_(-)	51966	3	0	3.10124e-06	0	1.55062e-06
Rv0048c_(-)	52122	0	0	0	0	0
Rv0048c_(-)	52126	1	0	1.03375e-06	0	5.16873e-07
Rv0048c_(-)	52128	1	0	1.03375e-06	0	5.16873e-07
Rv0048c_(-)	52179	2	0	2.06749e-06	0	1.03375e-06
Rv0048c_(-)	52188	0	0	0	0	0
Rv0048c_(-)	52203	0	0	0	0	0
Rv0048c_(-)	52365	0	0	0	0	0
Rv0048c_(-)	52523	0	0	0	0	0
Rv0048c_(-)	52540	1	0	1.03375e-06	0	5.16873e-07
Rv0048c_(-)	52658	1	0	1.03375e-06	0	5.16873e-07
IG_Rv0049	52705	0	0	0	0	0
IG_Rv0049	52708	0	0	0	0	0
IG_Rv0049	52745	0	0	0	0	0
IG_Rv0049	52773	0	0	0	0	0
IG_Rv0049	52796	0	0	0	0	0
IG_Rv0049	52828	1	0	1.03375e-06	0	5.16873e-07
Rv0049_(-)	52836	0	0	0	0	0
Rv0049_(-)	52843	1	0	1.03375e-06	0	5.16873e-07
Rv0049_(-)	52872	0	0	0	0	0
Rv0049_(-)	52917	0	0	0	0	0
Rv0049_(-)	53032	0	0	0	0	0
Rv0049_(-)	53113	1	0	1.03375e-06	0	5.16873e-07
Rv0049_(-)	53151	0	0	0	0	0
Rv0049_(-)	53186	0	0	0	0	0
Rv0049_(-)	53241	0	0	0	0	0
IG_Rv0050	53487	0	0	0	0	0
IG_Rv0050	53633	0	0	0	0	0
IG_Rv0050	53647	0	0	0	0	0
Rv0050_(ponA1)	53701	0	0	0	0	0
Rv0050_(ponA1)	53739	0	0	0	0	0
Rv0050_(ponA1)	53808	0	0	0	0	0
Rv0050_(ponA1)	53887	0	0	0	0	0
Rv0050_(ponA1)	53976	0	0	0	0	0
Rv0050_(ponA1)	53986	0	0	0	0	0
Rv0050_(ponA1)	54090	0	0	0	0	0
Rv0050_(ponA1)	54112	0	0	0	0	0
Rv0050_(ponA1)	54127	0	0	0	0	0
Rv0050_(ponA1)	54145	0	0	0	0	0
Rv0050_(ponA1)	54172	1	0	1.03375e-06	0	5.16873e-07
Rv0050_(ponA1)	54299	0	0	0	0	0
Rv0050_(ponA1)	54559	0	0	0	0	0
Rv0050_(ponA1)	54634	0	0	0	0	0
Rv0050_(ponA1)	54637	0	0	0	0	0
Rv0050_(ponA1)	54702	0	0	0	0	0
Rv0050_(ponA1)	54751	0	0	0	0	0
Rv0050_(ponA1)	54758	1	0	1.03375e-06	0	5.16873e-07
Rv0050_(ponA1)	54868	0	0	0	0	0
Rv0050_(ponA1)	54871	0	0	0	0	0
Rv0050_(ponA1)	55024	0	0	0	0	0
Rv0050_(ponA1)	55057	0	0	0	0	0
Rv0050_(ponA1)	55080	0	0	0	0	0
Rv0050_(ponA1)	55084	0	0	0	0	0
Rv0050_(ponA1)	55103	0	0	0	0	0
Rv0050_(ponA1)	55190	0	0	0	0	0
Rv0050_(ponA1)	55231	0	0	0	0	0
Rv0050_(ponA1)	55250	0	0	0	0	0
Rv0050_(ponA1)	55287	0	0	0	0	0
Rv0050_(ponA1)	55336	0	0	0	0	0
Rv0050_(ponA1)	55353	0	0	0	0	0
Rv0050_(ponA1)	55397	0	0	0	0	0
Rv0050_(ponA1)	55420	0	0	0	0	0
Rv0050_(ponA1)	55522	0	0	0	0	0
Rv0050_(ponA1)	55559	3	0	3.10124e-06	0	1.55062e-06
Rv0050_(ponA1)	55611	0	0	0	0	0
Rv0050_(ponA1)	55641	0	0	0	0	0
Rv0051_(-)	55766	0	0	0	0	0
Rv0051_(-)	55795	1	0	1.03375e-06	0	5.16873e-07
Rv0051_(-)	55834	0	0	0	0	0
Rv0051_(-)	55994	0	0	0	0	0
Rv0051_(-)	56007	0	1	0	2.09528e-06	1.04764e-06
Rv0051_(-)	56010	4	0	4.13498e-06	0	2.06749e-06
Rv0051_(-)	56022	0	0	0	0	0
Rv0051_(-)	56030	0	0	0	0	0
Rv0051_(-)	56043	0	0	0	0	0
Rv0051_(-)	56056	0	0	0	0	0
Rv0051_(-)	56079	0	0	0	0	0
Rv0051_(-)	56130	0	0	0	0	0
Rv0051_(-)	56154	0	0	0	0	0
Rv0051_(-)	56156	0	0	0	0	0
Rv0051_(-)	56163	0	0	0	0	0
Rv0051_(-)	56184	0	0	0	0	0
Rv0051_(-)	56190	0	0	0	0	0
Rv0051_(-)	56206	0	0	0	0	0
Rv0051_(-)	56217	0	0	0	0	0
Rv0051_(-)	56227	0	0	0	0	0
Rv0051_(-)	56353	0	0	0	0	0
Rv0051_(-)	56401	0	0	0	0	0
Rv0051_(-)	56520	0	0	0	0	0
Rv0051_(-)	56538	0	0	0	0	0
Rv0051_(-)	56715	0	0	0	0	0
Rv0051_(-)	56821	0	0	0	0	0
Rv0051_(-)	56841	0	0	0	0	0
Rv0051_(-)	57042	0	0	0	0	0
Rv0051_(-)	57045	0	0	0	0	0
Rv0051_(-)	57049	0	0	0	0	0
Rv0051_(-)	57051	0	0	0	0	0
Rv0051_(-)	57156	0	0	0	0	0
Rv0051_(-)	57182	0	0	0	0	0
Rv0051_(-)	57277	0	0	0	0	0
IG_Rv0052	57391	0	0	0	0	0
Rv0052_(-)	57509	0	0	0	0	0
Rv0052_(-)	57614	1	0	1.03375e-06	0	5.16873e-07
Rv0052_(-)	57701	0	0	0	0	0
Rv0052_(-)	57733	0	0	0	0	0
Rv0052_(-)	57877	0	0	0	0	0
Rv0052_(-)	57930	0	0	0	0	0
Rv0052_(-)	57955	0	0	0	0	0
IG_Rv0053	57984	0	0	0	0	0
IG_Rv0053	58048	0	0	0	0	0
IG_Rv0053	58104	0	0	0	0	0
IG_Rv0053	58190	0	0	0	0	0
Rv0053_(rpsF)	58200	0	0	0	0	0
Rv0053_(rpsF)	58246	0	0	0	0	0
Rv0053_(rpsF)	58283	0	0	0	0	0
Rv0053_(rpsF)	58338	0	0	0	0	0
Rv0053_(rpsF)	58368	0	0	0	0	0
Rv0053_(rpsF)	58459	0	0	0	0	0
Rv0053_(rpsF)	58479	0	0	0	0	0
IG_Rv0054	58521	1	0	1.03375e-06	0	5.16873e-07
IG_Rv0054	58525	1	0	1.03375e-06	0	5.16873e-07
Rv0054_(ssb)	58702	0	0	0	0	0
Rv0054_(ssb)	58758	0	0	0	0	0
Rv0054_(ssb)	58821	0	0	0	0	0
Rv0054_(ssb)	58833	0	0	0	0	0
Rv0054_(ssb)	58918	0	0	0	0	0
IG_Rv0055	59112	0	0	0	0	0
Rv0055_(rpsR)	59174	0	0	0	0	0
Rv0055_(rpsR)	59214	0	0	0	0	0
Rv0055_(rpsR)	59241	0	0	0	0	0
Rv0055_(rpsR)	59357	0	0	0	0	0
Rv0055_(rpsR)	59373	0	0	0	0	0
IG_Rv0056	59404	0	0	0	0	0
Rv0056_(rplI)	59480	0	0	0	0	0
Rv0056_(rplI)	59488	0	0	0	0	0
Rv0056_(rplI)	59583	0	0	0	0	0
Rv0056_(rplI)	59592	0	0	0	0	0
Rv0056_(rplI)	59640	0	0	0	0	0
Rv0056_(rplI)	59746	0	0	0	0	0
Rv0056_(rplI)	59838	2	0	2.06749e-06	0	1.03375e-06
Rv0056_(rplI)	59864	1	0	1.03375e-06	0	5.16873e-07
Rv0057_(-)	59985	0	0	0	0	0
Rv0057_(-)	60026	0	0	0	0	0
Rv0057_(-)	60070	0	0	0	0	0
Rv0057_(-)	60125	0	0	0	0	0
Rv0057_(-)	60134	1	0	1.03375e-06	0	5.16873e-07
Rv0057_(-)	60151	0	0	0	0	0
Rv0057_(-)	60161	0	0	0	0	0
Rv0057_(-)	60210	0	0	0	0	0
Rv0057_(-)	60235	0	0	0	0	0
Rv0057_(-)	60255	0	0	0	0	0
Rv0057_(-)	60272	0	0	0	0	0
Rv0057_(-)	60289	0	0	0	0	0
Rv0057_(-)	60333	0	0	0	0	0
Rv0057_(-)	60344	1	0	1.03375e-06	0	5.16873e-07
Rv0057_(-)	60356	0	0	0	0	0
Rv0057_(-),Rv0058_(dnaB)	60414	0	0	0	0	0
Rv0058_(dnaB)	60452	0	0	0	0	0
Rv0058_(dnaB)	60537	0	0	0	0	0
Rv0058_(dnaB)	60549	0	0	0	0	0
Rv0058_(dnaB)	60566	0	0	0	0	0
Rv0058_(dnaB)	60590	0	0	0	0	0
Rv0058_(dnaB)	60611	0	0	0	0	0
Rv0058_(dnaB)	60698	0	0	0	0	0
Rv0058_(dnaB)	60746	0	0	0	0	0
Rv0058_(dnaB)	60749	0	0	0	0	0
Rv0058_(dnaB)	60792	0	0	0	0	0
Rv0058_(dnaB)	60818	0	0	0	0	0
Rv0058_(dnaB)	60824	0	0	0	0	0
Rv0058_(dnaB)	60884	0	0	0	0	0
Rv0058_(dnaB)	61003	0	0	0	0	0
Rv0058_(dnaB)	61309	0	0	0	0	0
Rv0058_(dnaB)	61403	0	0	0	0	0
Rv0058_(dnaB)	61433	0	0	0	0	0
Rv0058_(dnaB)	61549	0	0	0	0	0
Rv0058_(dnaB)	61555	0	0	0	0	0
Rv0058_(dnaB)	61627	0	0	0	0	0
Rv0058_(dnaB)	61816	0	0	0	0	0
Rv0058_(dnaB)	61887	0	0	0	0	0
Rv0058_(dnaB)	61988	0	0	0	0	0
Rv0058_(dnaB)	62047	0	0	0	0	0
Rv0058_(dnaB)	62069	0	0	0	0	0
Rv0058_(dnaB)	62115	0	0	0	0	0
Rv0058_(dnaB)	62160	0	0	0	0	0
Rv0058_(dnaB)	62166	0	0	0	0	0
Rv0058_(dnaB)	62196	0	0	0	0	0
Rv0058_(dnaB)	62208	0	0	0	0	0
Rv0058_(dnaB)	62309	0	0	0	0	0
Rv0058_(dnaB)	62312	0	0	0	0	0
Rv0058_(dnaB)	62326	0	0	0	0	0
Rv0058_(dnaB)	62571	0	0	0	0	0
Rv0058_(dnaB)	62732	0	0	0	0	0
Rv0058_(dnaB)	62793	0	0	0	0	0
Rv0058_(dnaB)	62827	0	0	0	0	0
Rv0058_(dnaB)	62973	0	0	0	0	0
IG_Rv0059	63193	0	0	0	0	0
Rv0059_(-)	63211	0	0	0	0	0
Rv0059_(-)	63240	0	0	0	0	0
Rv0059_(-)	63376	1	0	1.03375e-06	0	5.16873e-07
Rv0059_(-)	63378	1	0	1.03375e-06	0	5.16873e-07
Rv0059_(-)	63430	1	0	1.03375e-06	0	5.16873e-07
Rv0059_(-)	63466	0	0	0	0	0
Rv0059_(-)	63493	1	0	1.03375e-06	0	5.16873e-07
Rv0059_(-)	63500	2	0	2.06749e-06	0	1.03375e-06
Rv0059_(-)	63520	0	0	0	0	0
Rv0059_(-)	63575	1	0	1.03375e-06	0	5.16873e-07
Rv0059_(-)	63625	0	0	0	0	0
Rv0059_(-)	63755	0	0	0	0	0
Rv0059_(-)	63757	0	0	0	0	0
Rv0059_(-)	63787	0	0	0	0	0
Rv0059_(-)	63799	0	0	0	0	0
Rv0059_(-)	63801	0	0	0	0	0
Rv0059_(-)	63824	0	0	0	0	0
Rv0059_(-)	63862	0	0	0	0	0
Rv0059_(-)	63883	2	0	2.06749e-06	0	1.03375e-06
Rv0059_(-)	63886	0	0	0	0	0
Rv0059_(-)	63889	0	0	0	0	0
IG_Rv0060	63907	0	0	0	0	0
Rv0060_(-)	63917	0	0	0	0	0
Rv0060_(-)	64022	0	0	0	0	0
Rv0060_(-)	64043	0	0	0	0	0
Rv0060_(-)	64072	0	0	0	0	0
Rv0060_(-)	64178	0	0	0	0	0
Rv0060_(-)	64180	0	0	0	0	0
Rv0060_(-)	64305	0	0	0	0	0
Rv0060_(-)	64346	0	0	0	0	0
Rv0060_(-)	64419	0	0	0	0	0
Rv0060_(-)	64439	0	0	0	0	0
Rv0060_(-)	64517	0	0	0	0	0
Rv0060_(-)	64551	0	0	0	0	0
Rv0060_(-)	64571	0	0	0	0	0
Rv0060_(-)	64580	0	0	0	0	0
Rv0060_(-)	64602	0	0	0	0	0
Rv0060_(-)	64687	0	0	0	0	0
Rv0060_(-)	64690	0	0	0	0	0
Rv0060_(-)	64707	0	0	0	0	0
Rv0060_(-)	64715	0	0	0	0	0
Rv0060_(-)	64799	0	0	0	0	0
Rv0060_(-)	64822	0	0	0	0	0
Rv0060_(-)	64913	0	0	0	0	0
Rv0060_(-)	64954	0	0	0	0	0
IG_Rv0061c	64985	0	0	0	0	0
Rv0061_(-)	65108	0	0	0	0	0
Rv0061_(-)	65124	0	0	0	0	0
Rv0061_(-)	65168	0	0	0	0	0
Rv0061_(-)	65225	2	0	2.06749e-06	0	1.03375e-06
Rv0061_(-)	65314	0	0	0	0	0
Rv0061_(-)	65322	0	0	0	0	0
IG_Rv0062	65433	0	0	0	0	0
IG_Rv0062	65499	0	0	0	0	0
IG_Rv0062	65548	0	0	0	0	0
IG_Rv0062	65550	0	0	0	0	0
Rv0062_(celA1)	65665	0	0	0	0	0
Rv0062_(celA1)	65691	1	0	1.03375e-06	0	5.16873e-07
Rv0062_(celA1)	65714	0	0	0	0	0
Rv0062_(celA1)	65757	0	0	0	0	0
Rv0062_(celA1)	65839	0	0	0	0	0
Rv0062_(celA1)	65932	0	0	0	0	0
Rv0062_(celA1)	65986	0	0	0	0	0
Rv0062_(celA1)	66034	0	0	0	0	0
Rv0062_(celA1)	66060	0	0	0	0	0
Rv0062_(celA1)	66064	3	0	3.10124e-06	0	1.55062e-06
Rv0062_(celA1)	66097	0	0	0	0	0
Rv0062_(celA1)	66232	0	0	0	0	0
Rv0062_(celA1)	66274	0	0	0	0	0
Rv0062_(celA1)	66363	0	0	0	0	0
Rv0062_(celA1)	66385	0	0	0	0	0
Rv0062_(celA1)	66409	0	0	0	0	0
Rv0062_(celA1)	66448	1	0	1.03375e-06	0	5.16873e-07
Rv0062_(celA1)	66510	0	0	0	0	0
Rv0062_(celA1)	66577	0	0	0	0	0
Rv0062_(celA1)	66651	0	0	0	0	0
Rv0062_(celA1)	66658	0	0	0	0	0
Rv0062_(celA1)	66691	0	0	0	0	0
IG_Rv0063	66763	0	0	0	0	0
IG_Rv0063	66786	0	0	0	0	0
Rv0063_(-)	67008	0	0	0	0	0
Rv0063_(-)	67070	0	0	0	0	0
Rv0063_(-)	67126	0	0	0	0	0
Rv0063_(-)	67135	0	0	0	0	0
Rv0063_(-)	67137	0	0	0	0	0
Rv0063_(-)	67155	0	0	0	0	0
Rv0063_(-)	67246	1	0	1.03375e-06	0	5.16873e-07
Rv0063_(-)	67289	0	0	0	0	0
Rv0063_(-)	67298	1	0	1.03375e-06	0	5.16873e-07
Rv0063_(-)	67315	0	0	0	0	0
Rv0063_(-)	67363	0	0	0	0	0
Rv0063_(-)	67897	0	0	0	0	0
Rv0063_(-)	67915	2	0	2.06749e-06	0	1.03375e-06
Rv0063_(-)	67954	1	0	1.03375e-06	0	5.16873e-07
Rv0063_(-)	68149	0	0	0	0	0
Rv0063_(-)	68184	1	0	1.03375e-06	0	5.16873e-07
Rv0063_(-)	68221	0	0	0	0	0
Rv0063_(-)	68236	0	0	0	0	0
Rv0063_(-)	68245	1	0	1.03375e-06	0	5.16873e-07
Rv0063_(-)	68255	0	0	0	0	0
Rv0063_(-)	68275	0	0	0	0	0
Rv0063_(-)	68309	0	0	0	0	0
Rv0063_(-)	68320	0	0	0	0	0
Rv0063_(-)	68359	0	0	0	0	0
IG_Rv0063a	68376	0	0	0	0	0
IG_Rv0063a	68379	0	0	0	0	0
IG_Rv0063a	68386	0	0	0	0	0
IG_Rv0063a	68406	1	0	1.03375e-06	0	5.16873e-07
Rv0063a	68443	0	0	0	0	0
Rv0063a	68576	0	0	0	0	0
IG_Rv0064	68593	0	0	0	0	0
IG_Rv0064	68607	1	0	1.03375e-06	0	5.16873e-07
Rv0064_(-)	68725	0	0	0	0	0
Rv0064_(-)	68732	0	0	0	0	0
Rv0064_(-)	68736	0	0	0	0	0
Rv0064_(-)	68791	0	0	0	0	0
Rv0064_(-)	68860	0	0	0	0	0
Rv0064_(-)	68871	0	0	0	0	0
Rv0064_(-)	68893	0	0	0	0	0
Rv0064_(-)	69043	0	0	0	0	0
Rv0064_(-)	69084	0	0	0	0	0
Rv0064_(-)	69120	0	0	0	0	0
Rv0064_(-)	69169	0	0	0	0	0
Rv0064_(-)	69189	0	0	0	0	0
Rv0064_(-)	69280	0	0	0	0	0
Rv0064_(-)	69300	0	0	0	0	0
Rv0064_(-)	69315	1	0	1.03375e-06	0	5.16873e-07
Rv0064_(-)	69338	0	0	0	0	0
Rv0064_(-)	69366	0	0	0	0	0
Rv0064_(-)	69374	0	0	0	0	0
Rv0064_(-)	69421	0	0	0	0	0
Rv0064_(-)	69443	0	0	0	0	0
Rv0064_(-)	69588	0	0	0	0	0
Rv0064_(-)	69590	0	0	0	0	0
Rv0064_(-)	69624	0	0	0	0	0
Rv0064_(-)	69651	0	0	0	0	0
Rv0064_(-)	69656	0	0	0	0	0
Rv0064_(-)	69660	0	0	0	0	0
Rv0064_(-)	69674	0	0	0	0	0
Rv0064_(-)	69743	0	0	0	0	0
Rv0064_(-)	69791	0	0	0	0	0
Rv0064_(-)	69805	0	0	0	0	0
Rv0064_(-)	69822	0	0	0	0	0
Rv0064_(-)	69849	0	0	0	0	0
Rv0064_(-)	69927	0	0	0	0	0
Rv0064_(-)	69998	0	0	0	0	0
Rv0064_(-)	70020	0	0	0	0	0
Rv0064_(-)	70027	0	0	0	0	0
Rv0064_(-)	70029	0	0	0	0	0
Rv0064_(-)	70098	0	0	0	0	0
Rv0064_(-)	70101	1	0	1.03375e-06	0	5.16873e-07
Rv0064_(-)	70134	0	0	0	0	0
Rv0064_(-)	70176	0	0	0	0	0
Rv0064_(-)	70197	0	0	0	0	0
Rv0064_(-)	70203	1	0	1.03375e-06	0	5.16873e-07
Rv0064_(-)	70205	0	0	0	0	0
Rv0064_(-)	70389	0	0	0	0	0
Rv0064_(-)	70434	0	0	0	0	0
Rv0064_(-)	70452	0	0	0	0	0
Rv0064_(-)	70458	0	0	0	0	0
Rv0064_(-)	70533	0	0	0	0	0
Rv0064_(-)	70541	1	0	1.03375e-06	0	5.16873e-07
Rv0064_(-)	70569	0	0	0	0	0
Rv0064_(-)	70582	1	0	1.03375e-06	0	5.16873e-07
Rv0064_(-)	70698	0	0	0	0	0
Rv0064_(-)	70727	0	0	0	0	0
Rv0064_(-)	70743	1	0	1.03375e-06	0	5.16873e-07
Rv0064_(-)	70820	0	0	0	0	0
Rv0064_(-)	70842	0	0	0	0	0
Rv0064_(-)	70908	0	0	0	0	0
Rv0064_(-)	70932	0	0	0	0	0
Rv0064_(-)	70962	0	0	0	0	0
Rv0064_(-)	70987	0	0	0	0	0
Rv0064_(-)	71097	0	0	0	0	0
Rv0064_(-)	71142	0	0	0	0	0
Rv0064_(-)	71157	0	0	0	0	0
Rv0064_(-)	71265	0	0	0	0	0
Rv0064_(-)	71299	0	0	0	0	0
Rv0064_(-)	71398	0	0	0	0	0
Rv0064_(-)	71518	0	0	0	0	0
Rv0064_(-)	71556	0	0	0	0	0
IG_Rv0064A	71570	0	0	0	0	0
IG_Rv0064A	71587	0	0	0	0	0
Rv0064A	71593	0	0	0	0	0
Rv0064A	71636	0	0	0	0	0
Rv0064A	71678	2	0	2.06749e-06	0	1.03375e-06
Rv0064A	71680	0	0	0	0	0
Rv0065_(-)	71833	0	0	0	0	0
Rv0065_(-)	71921	0	0	0	0	0
Rv0065_(-)	72030	1	0	1.03375e-06	0	5.16873e-07
Rv0065_(-)	72048	0	0	0	0	0
Rv0065_(-)	72075	0	0	0	0	0
Rv0065_(-)	72088	0	0	0	0	0
Rv0065_(-)	72108	0	0	0	0	0
Rv0065_(-)	72120	0	0	0	0	0
IG_Rv0066c	72254	0	0	0	0	0
Rv0066c_(icd2)	72332	4	0	4.13498e-06	0	2.06749e-06
Rv0066c_(icd2)	72355	9	1	9.30371e-06	2.09528e-06	5.6995e-06
Rv0066c_(icd2)	72358	0	4	0	8.38112e-06	4.19056e-06
Rv0066c_(icd2)	72387	13	0	1.34387e-05	0	6.71935e-06
Rv0066c_(icd2)	72505	15	9	1.55062e-05	1.88575e-05	1.71819e-05
Rv0066c_(icd2)	72517	8	0	8.26996e-06	0	4.13498e-06
Rv0066c_(icd2)	72611	2	0	2.06749e-06	0	1.03375e-06
Rv0066c_(icd2)	72635	0	0	0	0	0
Rv0066c_(icd2)	72653	0	2	0	4.19056e-06	2.09528e-06
Rv0066c_(icd2)	72769	10	0	1.03375e-05	0	5.16873e-06
Rv0066c_(icd2)	72825	17	2	1.75737e-05	4.19056e-06	1.08821e-05
Rv0066c_(icd2)	72856	12	3	1.24049e-05	6.28584e-06	9.34539e-06
Rv0066c_(icd2)	72922	12	1	1.24049e-05	2.09528e-06	7.25011e-06
Rv0066c_(icd2)	72988	10	2	1.03375e-05	4.19056e-06	7.26401e-06
Rv0066c_(icd2)	73030	0	0	0	0	0
Rv0066c_(icd2)	73246	9	0	9.30371e-06	0	4.65186e-06
Rv0066c_(icd2)	73348	3	0	3.10124e-06	0	1.55062e-06
Rv0066c_(icd2)	73414	21	4	2.17087e-05	8.38112e-06	1.50449e-05
Rv0066c_(icd2)	73493	41	0	4.23836e-05	0	2.11918e-05
Rv0066c_(icd2)	73548	21	185	2.17087e-05	0.000387627	0.000204668
Rv0066c_(icd2)	73603	3	0	3.10124e-06	0	1.55062e-06
Rv0066c_(icd2)	73681	6	2	6.20247e-06	4.19056e-06	5.19652e-06
Rv0066c_(icd2)	73798	10	2	1.03375e-05	4.19056e-06	7.26401e-06
Rv0066c_(icd2)	73960	0	0	0	0	0
Rv0066c_(icd2)	73986	26	0	2.68774e-05	0	1.34387e-05
Rv0066c_(icd2)	74044	4	1	4.13498e-06	2.09528e-06	3.11513e-06
Rv0066c_(icd2)	74094	0	0	0	0	0
Rv0066c_(icd2)	74128	0	0	0	0	0
Rv0066c_(icd2)	74176	0	0	0	0	0
Rv0066c_(icd2)	74191	0	0	0	0	0
Rv0066c_(icd2)	74223	4	0	4.13498e-06	0	2.06749e-06
Rv0066c_(icd2)	74280	2	1	2.06749e-06	2.09528e-06	2.08139e-06
Rv0066c_(icd2)	74312	0	0	0	0	0
Rv0066c_(icd2)	74319	0	0	0	0	0
Rv0066c_(icd2)	74341	95	3	9.82058e-05	6.28584e-06	5.22458e-05
Rv0066c_(icd2)	74373	19	3	1.96412e-05	6.28584e-06	1.29635e-05
Rv0066c_(icd2)	74446	3	0	3.10124e-06	0	1.55062e-06
Rv0066c_(icd2)	74482	3	4	3.10124e-06	8.38112e-06	5.74118e-06
IG_Rv0067c	74561	8	0	8.26996e-06	0	4.13498e-06
IG_Rv0067c	74571	0	0	0	0	0
IG_Rv0067c	74577	0	0	0	0	0
Rv0067c_(-)	74695	0	0	0	0	0
Rv0067c_(-)	74721	1	0	1.03375e-06	0	5.16873e-07
Rv0067c_(-)	74748	0	0	0	0	0
Rv0067c_(-)	74760	5	0	5.16873e-06	0	2.58436e-06
Rv0067c_(-)	74907	0	0	0	0	0
Rv0067c_(-)	75046	0	0	0	0	0
Rv0067c_(-)	75048	2	0	2.06749e-06	0	1.03375e-06
Rv0067c_(-)	75102	0	0	0	0	0
Rv0067c_(-)	75127	0	0	0	0	0
Rv0067c_(-)	75141	1	0	1.03375e-06	0	5.16873e-07
Rv0067c_(-)	75155	0	0	0	0	0
Rv0067c_(-)	75188	0	0	0	0	0
IG_Rv0068	75202	0	0	0	0	0
IG_Rv0068	75241	0	0	0	0	0
IG_Rv0068	75243	0	0	0	0	0
IG_Rv0068	75252	0	0	0	0	0
IG_Rv0068	75274	0	0	0	0	0
IG_Rv0068	75285	0	0	0	0	0
Rv0068_(-)	75499	0	0	0	0	0
Rv0068_(-)	75612	2	0	2.06749e-06	0	1.03375e-06
Rv0068_(-)	75614	1	0	1.03375e-06	0	5.16873e-07
Rv0068_(-)	75807	0	0	0	0	0
Rv0068_(-)	75825	0	0	0	0	0
Rv0068_(-)	75861	0	0	0	0	0
Rv0068_(-)	75880	0	0	0	0	0
Rv0068_(-)	75982	0	0	0	0	0
Rv0068_(-)	76068	0	0	0	0	0
Rv0068_(-)	76096	0	0	0	0	0
Rv0068_(-)	76104	0	0	0	0	0
Rv0068_(-)	76197	0	0	0	0	0
Rv0069c_(sdaA)	76297	1	0	1.03375e-06	0	5.16873e-07
Rv0069c_(sdaA)	76714	0	0	0	0	0
Rv0069c_(sdaA)	76726	0	0	0	0	0
Rv0069c_(sdaA)	76888	1	0	1.03375e-06	0	5.16873e-07
Rv0069c_(sdaA)	77004	1	0	1.03375e-06	0	5.16873e-07
Rv0069c_(sdaA)	77054	0	0	0	0	0
Rv0069c_(sdaA)	77107	0	0	0	0	0
Rv0069c_(sdaA)	77191	1	0	1.03375e-06	0	5.16873e-07
Rv0069c_(sdaA)	77288	0	0	0	0	0
Rv0069c_(sdaA)	77384	0	0	0	0	0
Rv0069c_(sdaA)	77421	0	0	0	0	0
Rv0069c_(sdaA)	77529	0	0	0	0	0
Rv0070c_(glyA2)	77640	0	0	0	0	0
Rv0070c_(glyA2)	77649	0	0	0	0	0
Rv0070c_(glyA2)	77837	0	0	0	0	0
Rv0070c_(glyA2)	77924	0	0	0	0	0
Rv0070c_(glyA2)	77954	0	0	0	0	0
Rv0070c_(glyA2)	78292	0	0	0	0	0
Rv0070c_(glyA2)	78363	0	0	0	0	0
Rv0070c_(glyA2)	78441	1	0	1.03375e-06	0	5.16873e-07
Rv0070c_(glyA2)	78462	1	0	1.03375e-06	0	5.16873e-07
Rv0070c_(glyA2)	78477	0	0	0	0	0
Rv0070c_(glyA2)	78566	0	0	0	0	0
Rv0070c_(glyA2)	78627	0	0	0	0	0
Rv0070c_(glyA2)	78661	0	0	0	0	0
Rv0070c_(glyA2)	78702	0	0	0	0	0
Rv0070c_(glyA2)	78705	0	0	0	0	0
Rv0070c_(glyA2)	78720	0	0	0	0	0
Rv0070c_(glyA2)	78732	0	0	0	0	0
Rv0070c_(glyA2)	78783	0	0	0	0	0
IG_Rv0071	78920	0	0	0	0	0
IG_Rv0071	79151	0	0	0	0	0
IG_Rv0071	79255	0	0	0	0	0
IG_Rv0071	79324	3	0	3.10124e-06	0	1.55062e-06
IG_Rv0071	79364	0	0	0	0	0
IG_Rv0071	79397	0	0	0	0	0
IG_Rv0071	79426	0	0	0	0	0
IG_Rv0071	79473	0	0	0	0	0
IG_Rv0071	79484	0	0	0	0	0
Rv0071_(-)	79723	0	0	0	0	0
Rv0071_(-)	79786	0	0	0	0	0
Rv0071_(-)	79824	0	0	0	0	0
Rv0071_(-)	79893	0	0	0	0	0
Rv0071_(-)	79916	0	0	0	0	0
Rv0071_(-)	80114	0	0	0	0	0
Rv0071_(-)	80142	0	0	0	0	0
Rv0071_(-)	80148	0	0	0	0	0
IG_Rv0072	80227	0	0	0	0	0
IG_Rv0072	80351	1	0	1.03375e-06	0	5.16873e-07
IG_Rv0072	80384	0	0	0	0	0
IG_Rv0072	80425	0	0	0	0	0
IG_Rv0072	80520	0	0	0	0	0
IG_Rv0072	80550	1	0	1.03375e-06	0	5.16873e-07
IG_Rv0072	80611	0	0	0	0	0
Rv0072_(-)	80786	0	0	0	0	0
Rv0072_(-)	80831	0	0	0	0	0
Rv0072_(-)	81164	0	0	0	0	0
Rv0072_(-)	81178	0	0	0	0	0
Rv0072_(-)	81195	0	0	0	0	0
Rv0072_(-)	81215	1	0	1.03375e-06	0	5.16873e-07
Rv0072_(-)	81219	1	0	1.03375e-06	0	5.16873e-07
Rv0072_(-)	81244	0	0	0	0	0
Rv0072_(-)	81373	0	0	0	0	0
Rv0072_(-)	81395	0	0	0	0	0
Rv0072_(-)	81444	0	0	0	0	0
Rv0072_(-)	81461	1	0	1.03375e-06	0	5.16873e-07
Rv0072_(-)	81551	0	0	0	0	0
Rv0072_(-)	81565	0	0	0	0	0
Rv0072_(-)	81575	0	0	0	0	0
Rv0072_(-)	81609	0	0	0	0	0
Rv0072_(-)	81670	0	0	0	0	0
Rv0073_(-)	81711	0	0	0	0	0
Rv0073_(-)	81714	2	0	2.06749e-06	0	1.03375e-06
Rv0073_(-)	81726	2	0	2.06749e-06	0	1.03375e-06
Rv0073_(-)	81734	2	0	2.06749e-06	0	1.03375e-06
Rv0073_(-)	81895	0	0	0	0	0
Rv0073_(-)	81918	0	0	0	0	0
Rv0073_(-)	81926	0	0	0	0	0
Rv0073_(-)	82003	0	0	0	0	0
Rv0073_(-)	82037	0	0	0	0	0
Rv0073_(-)	82360	0	0	0	0	0
Rv0073_(-)	82416	0	0	0	0	0
Rv0073_(-)	82503	0	0	0	0	0
Rv0073_(-)	82516	0	0	0	0	0
Rv0073_(-)	82584	3	0	3.10124e-06	0	1.55062e-06
Rv0073_(-)	82586	0	0	0	0	0
Rv0073_(-)	82665	0	0	0	0	0
IG_Rv0074	82685	0	0	0	0	0
Rv0074_(-)	82764	0	0	0	0	0
Rv0074_(-)	82806	0	0	0	0	0
Rv0074_(-)	82825	0	0	0	0	0
Rv0074_(-)	82911	0	0	0	0	0
Rv0074_(-)	82995	0	0	0	0	0
Rv0074_(-)	83113	0	0	0	0	0
Rv0074_(-)	83140	0	0	0	0	0
Rv0074_(-)	83238	0	0	0	0	0
Rv0074_(-)	83325	0	0	0	0	0
Rv0074_(-)	83356	0	0	0	0	0
Rv0074_(-)	83402	0	0	0	0	0
Rv0074_(-)	83408	0	0	0	0	0
Rv0074_(-)	83565	0	0	0	0	0
Rv0074_(-)	83584	0	0	0	0	0
Rv0074_(-)	83737	0	0	0	0	0
Rv0074_(-)	83845	0	0	0	0	0
Rv0074_(-)	83939	0	0	0	0	0
Rv0074_(-)	83945	0	0	0	0	0
Rv0074_(-)	83965	0	0	0	0	0
Rv0074_(-)	83980	0	0	0	0	0
IG_Rv0075	83991	0	0	0	0	0
Rv0075_(-)	84064	0	0	0	0	0
Rv0075_(-)	84080	0	0	0	0	0
Rv0075_(-)	84172	0	0	0	0	0
Rv0075_(-)	84232	0	0	0	0	0
Rv0075_(-)	84312	0	0	0	0	0
Rv0075_(-)	84352	0	0	0	0	0
Rv0075_(-)	84433	0	0	0	0	0
Rv0075_(-)	84492	1	0	1.03375e-06	0	5.16873e-07
Rv0075_(-)	84507	0	0	0	0	0
Rv0075_(-)	84519	1	0	1.03375e-06	0	5.16873e-07
Rv0075_(-)	84542	0	0	0	0	0
Rv0075_(-)	84558	0	0	0	0	0
Rv0075_(-)	84616	0	0	0	0	0
Rv0075_(-)	84741	0	0	0	0	0
Rv0075_(-)	84810	0	0	0	0	0
Rv0075_(-)	84832	0	0	0	0	0
Rv0075_(-)	84871	0	0	0	0	0
Rv0075_(-)	84917	0	0	0	0	0
Rv0075_(-)	84929	0	0	0	0	0
Rv0075_(-)	84951	0	0	0	0	0
Rv0075_(-)	84955	1	0	1.03375e-06	0	5.16873e-07
Rv0075_(-)	85009	0	0	0	0	0
Rv0075_(-)	85112	0	0	0	0	0
Rv0075_(-)	85134	0	0	0	0	0
Rv0075_(-)	85165	1	0	1.03375e-06	0	5.16873e-07
IG_Rv0076c	85177	0	0	0	0	0
Rv0076c_(-)	85222	1	0	1.03375e-06	0	5.16873e-07
Rv0076c_(-)	85275	0	0	0	0	0
Rv0076c_(-)	85299	0	0	0	0	0
IG_Rv0077c	85574	0	0	0	0	0
Rv0077c_(-)	85636	0	0	0	0	0
Rv0077c_(-)	85719	0	0	0	0	0
Rv0077c_(-)	85872	0	0	0	0	0
Rv0077c_(-)	85914	0	0	0	0	0
Rv0077c_(-)	85975	2	0	2.06749e-06	0	1.03375e-06
Rv0077c_(-)	85985	0	0	0	0	0
Rv0077c_(-)	86102	0	0	0	0	0
Rv0077c_(-)	86134	0	0	0	0	0
Rv0077c_(-)	86271	0	0	0	0	0
Rv0077c_(-)	86279	1	0	1.03375e-06	0	5.16873e-07
Rv0077c_(-)	86358	1	0	1.03375e-06	0	5.16873e-07
Rv0077c_(-)	86377	0	0	0	0	0
Rv0077c_(-)	86428	0	0	0	0	0
Rv0077c_(-)	86435	0	0	0	0	0
Rv0077c_(-)	86447	0	0	0	0	0
IG_Rv0078	86485	0	0	0	0	0
IG_Rv0078	86491	0	0	0	0	0
IG_Rv0078	86508	0	0	0	0	0
IG_Rv0078	86513	0	0	0	0	0
IG_Rv0078	86526	0	0	0	0	0
Rv0078_(-)	86612	0	0	0	0	0
Rv0078_(-)	86620	0	0	0	0	0
Rv0078_(-)	86680	1	0	1.03375e-06	0	5.16873e-07
Rv0078_(-)	86697	0	0	0	0	0
Rv0078_(-)	86708	0	0	0	0	0
Rv0078_(-)	86834	0	0	0	0	0
Rv0078_(-)	86923	1	0	1.03375e-06	0	5.16873e-07
Rv0078_(-)	87123	0	0	0	0	0
Rv0078_(-)	87130	0	0	0	0	0
Rv0078A_(-)	87275	0	0	0	0	0
Rv0078A_(-)	87287	0	0	0	0	0
Rv0078A_(-)	87308	0	0	0	0	0
Rv0078A_(-)	87342	0	0	0	0	0
Rv0078A_(-)	87432	0	0	0	0	0
Rv0078A_(-)	87585	0	0	0	0	0
Rv0078A_(-)	87604	0	0	0	0	0
Rv0078A_(-)	87614	0	0	0	0	0
Rv0078A_(-)	87630	0	0	0	0	0
Rv0078A_(-)	87773	1	0	1.03375e-06	0	5.16873e-07
Rv0078B	87874	0	0	0	0	0
Rv0078B	87954	0	0	0	0	0
IG_Rv0079	88014	0	0	0	0	0
IG_Rv0079	88075	0	0	0	0	0
Rv0079_(-)	88231	1	0	1.03375e-06	0	5.16873e-07
Rv0079_(-)	88279	0	0	0	0	0
Rv0079_(-)	88298	0	0	0	0	0
Rv0079_(-)	88426	0	0	0	0	0
Rv0079_(-)	88438	0	0	0	0	0
Rv0079_(-)	88453	0	0	0	0	0
Rv0079_(-)	88603	0	0	0	0	0
Rv0079_(-)	88630	0	0	0	0	0
Rv0079_(-)	88664	0	0	0	0	0
Rv0079_(-)	88680	0	0	0	0	0
Rv0079_(-)	88731	0	0	0	0	0
Rv0079_(-)	88777	1	0	1.03375e-06	0	5.16873e-07
Rv0079_(-)	88953	0	0	0	0	0
Rv0079_(-)	88962	0	0	0	0	0
Rv0080_(-)	89270	0	0	0	0	0
Rv0080_(-)	89369	0	0	0	0	0
Rv0080_(-)	89382	1	0	1.03375e-06	0	5.16873e-07
Rv0080_(-)	89470	0	0	0	0	0
Rv0080_(-)	89477	0	0	0	0	0
IG_Rv0081	89515	0	0	0	0	0
IG_Rv0081	89522	0	0	0	0	0
IG_Rv0081	89548	1	0	1.03375e-06	0	5.16873e-07
Rv0081_(-)	89592	0	0	0	0	0
Rv0081_(-)	89746	1	0	1.03375e-06	0	5.16873e-07
Rv0081_(-)	89796	0	0	0	0	0
Rv0081_(-)	89816	0	0	0	0	0
Rv0081_(-)	89884	0	0	0	0	0
Rv0081_(-)	89916	0	0	0	0	0
Rv0082_(-)	89981	0	0	0	0	0
Rv0082_(-)	89993	0	0	0	0	0
Rv0082_(-)	90014	0	0	0	0	0
Rv0082_(-)	90100	1	0	1.03375e-06	0	5.16873e-07
Rv0082_(-)	90239	0	0	0	0	0
Rv0082_(-)	90289	0	0	0	0	0
Rv0082_(-)	90320	0	0	0	0	0
Rv0083_(-)	90496	0	0	0	0	0
Rv0083_(-)	90586	0	0	0	0	0
Rv0083_(-)	90606	0	0	0	0	0
Rv0083_(-)	90618	0	0	0	0	0
Rv0083_(-)	90810	0	0	0	0	0
Rv0083_(-)	90934	1	0	1.03375e-06	0	5.16873e-07
Rv0083_(-)	90938	0	0	0	0	0
Rv0083_(-)	91071	0	0	0	0	0
Rv0083_(-)	91164	0	0	0	0	0
Rv0083_(-)	91215	0	0	0	0	0
Rv0083_(-)	91280	0	0	0	0	0
Rv0083_(-)	91290	0	0	0	0	0
Rv0083_(-)	91352	0	0	0	0	0
Rv0083_(-)	91936	0	0	0	0	0
Rv0083_(-)	92034	1	0	1.03375e-06	0	5.16873e-07
Rv0083_(-)	92133	0	0	0	0	0
Rv0083_(-)	92135	0	0	0	0	0
Rv0083_(-)	92154	0	0	0	0	0
Rv0083_(-)	92193	341	0	0.000352507	0	0.000176254
Rv0083_(-)	92195	1	0	1.03375e-06	0	5.16873e-07
Rv0083_(-)	92268	0	0	0	0	0
Rv0083_(-)	92277	0	0	0	0	0
Rv0083_(-)	92293	0	0	0	0	0
Rv0084_(hycD)	92333	0	0	0	0	0
Rv0084_(hycD)	92337	0	0	0	0	0
Rv0084_(hycD)	92392	0	0	0	0	0
Rv0084_(hycD)	92406	0	0	0	0	0
Rv0084_(hycD)	92637	1	0	1.03375e-06	0	5.16873e-07
Rv0084_(hycD)	92815	0	0	0	0	0
Rv0084_(hycD)	92856	0	0	0	0	0
Rv0084_(hycD)	92972	0	0	0	0	0
Rv0084_(hycD)	93198	0	0	0	0	0
Rv0085_(hycP)	93293	0	0	0	0	0
Rv0085_(hycP)	93433	0	0	0	0	0
Rv0085_(hycP)	93602	0	0	0	0	0
Rv0085_(hycP)	93772	0	0	0	0	0
Rv0086_(hycQ)	94214	0	0	0	0	0
Rv0086_(hycQ)	94243	0	0	0	0	0
Rv0086_(hycQ)	94255	0	0	0	0	0
Rv0086_(hycQ)	94268	0	0	0	0	0
Rv0086_(hycQ)	94344	0	0	0	0	0
Rv0086_(hycQ)	94427	0	0	0	0	0
Rv0086_(hycQ)	94471	0	0	0	0	0
Rv0086_(hycQ)	94484	0	0	0	0	0
Rv0086_(hycQ)	94537	0	0	0	0	0
Rv0086_(hycQ)	94563	1	0	1.03375e-06	0	5.16873e-07
Rv0086_(hycQ)	94610	0	0	0	0	0
Rv0086_(hycQ)	94775	0	0	0	0	0
Rv0086_(hycQ)	94871	0	0	0	0	0
Rv0086_(hycQ)	95041	0	0	0	0	0
Rv0086_(hycQ)	95409	0	0	0	0	0
Rv0087_(hycE)	95444	0	0	0	0	0
Rv0087_(hycE)	95462	0	0	0	0	0
Rv0087_(hycE)	95548	0	0	0	0	0
Rv0087_(hycE)	95566	0	0	0	0	0
Rv0087_(hycE)	95593	0	0	0	0	0
Rv0087_(hycE)	95610	0	0	0	0	0
Rv0087_(hycE)	95635	0	0	0	0	0
Rv0087_(hycE)	95683	0	0	0	0	0
Rv0087_(hycE)	95726	431	0	0.000445544	0	0.000222772
Rv0087_(hycE)	95796	0	0	0	0	0
Rv0087_(hycE)	95839	0	0	0	0	0
Rv0087_(hycE)	96142	0	0	0	0	0
Rv0087_(hycE)	96187	0	0	0	0	0
Rv0087_(hycE)	96266	0	0	0	0	0
Rv0087_(hycE)	96318	0	0	0	0	0
Rv0087_(hycE)	96391	0	0	0	0	0
Rv0087_(hycE)	96457	0	0	0	0	0
Rv0087_(hycE)	96512	0	0	0	0	0
Rv0087_(hycE)	96565	0	0	0	0	0
Rv0087_(hycE)	96641	0	0	0	0	0
Rv0087_(hycE)	96646	0	0	0	0	0
Rv0087_(hycE)	96654	0	0	0	0	0
Rv0087_(hycE)	96687	0	0	0	0	0
Rv0087_(hycE)	96717	0	0	0	0	0
Rv0087_(hycE)	96871	0	0	0	0	0
Rv0087_(hycE)	96889	0	0	0	0	0
IG_Rv0088	96911	0	0	0	0	0
IG_Rv0088	96919	0	0	0	0	0
Rv0088_(-)	96935	0	0	0	0	0
Rv0088_(-)	96973	0	0	0	0	0
Rv0088_(-)	96979	0	0	0	0	0
Rv0088_(-)	97070	0	0	0	0	0
Rv0088_(-)	97101	0	0	0	0	0
Rv0088_(-)	97272	0	0	0	0	0
Rv0088_(-)	97284	0	0	0	0	0
Rv0088_(-)	97329	0	0	0	0	0
Rv0088_(-)	97334	0	0	0	0	0
Rv0088_(-)	97398	0	1	0	2.09528e-06	1.04764e-06
Rv0088_(-)	97469	0	0	0	0	0
Rv0088_(-)	97508	0	0	0	0	0
Rv0088_(-)	97580	0	0	0	0	0
Rv0088_(-)	97591	0	0	0	0	0
IG_Rv0089	97622	0	0	0	0	0
IG_Rv0089	97667	0	0	0	0	0
IG_Rv0089	97687	0	0	0	0	0
IG_Rv0089	97706	0	0	0	0	0
IG_Rv0089	97717	0	0	0	0	0
Rv0089_(-)	97787	1	0	1.03375e-06	0	5.16873e-07
Rv0089_(-)	97822	0	0	0	0	0
Rv0089_(-)	97887	1	0	1.03375e-06	0	5.16873e-07
Rv0089_(-)	97892	1	0	1.03375e-06	0	5.16873e-07
Rv0089_(-)	98091	0	0	0	0	0
Rv0089_(-)	98151	0	0	0	0	0
Rv0089_(-)	98259	0	0	0	0	0
Rv0089_(-)	98296	0	0	0	0	0
Rv0089_(-)	98312	0	0	0	0	0
Rv0089_(-)	98329	0	0	0	0	0
Rv0089_(-)	98348	0	0	0	0	0
IG_Rv0090	98378	0	0	0	0	0
IG_Rv0090	98395	0	0	0	0	0
IG_Rv0090	98436	0	0	0	0	0
IG_Rv0090	98467	0	0	0	0	0
Rv0090_(-)	98551	0	0	0	0	0
Rv0090_(-)	98612	0	0	0	0	0
Rv0090_(-)	98691	0	0	0	0	0
Rv0090_(-)	98708	0	0	0	0	0
Rv0090_(-)	98750	0	0	0	0	0
Rv0090_(-)	98817	0	0	0	0	0
Rv0090_(-)	98835	0	0	0	0	0
Rv0090_(-)	98962	0	0	0	0	0
Rv0090_(-)	99022	0	0	0	0	0
Rv0090_(-)	99136	1	0	1.03375e-06	0	5.16873e-07
Rv0090_(-)	99150	0	0	0	0	0
Rv0090_(-)	99187	0	0	0	0	0
IG_Rv0091	99321	0	0	0	0	0
IG_Rv0091	99342	0	0	0	0	0
IG_Rv0091	99443	0	0	0	0	0
IG_Rv0091	99545	0	0	0	0	0
IG_Rv0091	99608	0	0	0	0	0
IG_Rv0091	99637	0	0	0	0	0
Rv0091_(mtn)	99731	0	0	0	0	0
Rv0091_(mtn)	99790	0	0	0	0	0
Rv0091_(mtn)	99847	0	0	0	0	0
Rv0091_(mtn)	99939	2	0	2.06749e-06	0	1.03375e-06
Rv0091_(mtn)	100019	0	0	0	0	0
Rv0091_(mtn)	100067	0	0	0	0	0
Rv0091_(mtn)	100175	0	0	0	0	0
Rv0091_(mtn)	100178	0	0	0	0	0
Rv0091_(mtn)	100205	0	0	0	0	0
Rv0091_(mtn)	100255	0	0	0	0	0
Rv0091_(mtn)	100309	0	0	0	0	0
IG_Rv0092	100458	7	0	7.23622e-06	0	3.61811e-06
IG_Rv0092	100504	1	0	1.03375e-06	0	5.16873e-07
IG_Rv0092	100516	0	0	0	0	0
Rv0092_(ctpA)	100628	0	0	0	0	0
Rv0092_(ctpA)	100804	0	0	0	0	0
Rv0092_(ctpA)	100886	0	0	0	0	0
Rv0092_(ctpA)	100982	0	0	0	0	0
Rv0092_(ctpA)	101081	0	0	0	0	0
Rv0092_(ctpA)	101094	0	0	0	0	0
Rv0092_(ctpA)	101122	0	0	0	0	0
Rv0092_(ctpA)	101165	0	0	0	0	0
Rv0092_(ctpA)	101193	0	0	0	0	0
Rv0092_(ctpA)	101197	1	0	1.03375e-06	0	5.16873e-07
Rv0092_(ctpA)	101245	3	0	3.10124e-06	0	1.55062e-06
Rv0092_(ctpA)	101318	0	0	0	0	0
Rv0092_(ctpA)	101330	0	0	0	0	0
Rv0092_(ctpA)	101408	6	0	6.20247e-06	0	3.10124e-06
Rv0092_(ctpA)	101642	0	0	0	0	0
Rv0092_(ctpA)	101685	0	0	0	0	0
Rv0092_(ctpA)	101696	0	0	0	0	0
Rv0092_(ctpA)	101714	0	0	0	0	0
Rv0092_(ctpA)	101849	0	0	0	0	0
Rv0092_(ctpA)	101863	0	0	0	0	0
Rv0092_(ctpA)	102092	0	0	0	0	0
Rv0092_(ctpA)	102134	0	0	0	0	0
Rv0092_(ctpA)	102230	0	0	0	0	0
Rv0092_(ctpA)	102384	0	0	0	0	0
Rv0092_(ctpA)	102455	0	0	0	0	0
Rv0092_(ctpA)	102530	0	0	0	0	0
Rv0092_(ctpA)	102611	0	0	0	0	0
Rv0092_(ctpA)	102682	0	0	0	0	0
Rv0092_(ctpA)	102808	0	0	0	0	0
Rv0092_(ctpA),Rv0093c_(-)	102815	0	0	0	0	0
Rv0093c_(-)	102888	0	0	0	0	0
Rv0093c_(-)	103040	0	0	0	0	0
Rv0093c_(-)	103051	0	0	0	0	0
Rv0093c_(-)	103105	0	0	0	0	0
Rv0093c_(-)	103213	0	0	0	0	0
Rv0093c_(-)	103404	0	0	0	0	0
Rv0093c_(-)	103533	0	0	0	0	0
Rv0093c_(-)	103629	0	0	0	0	0
Rv0094c_(-)	103808	0	0	0	0	0
Rv0094c_(-)	103956	1	0	1.03375e-06	0	5.16873e-07
Rv0094c_(-)	104033	0	0	0	0	0
Rv0094c_(-)	104049	5	0	5.16873e-06	0	2.58436e-06
Rv0094c_(-)	104091	0	0	0	0	0
Rv0094c_(-)	104112	2	0	2.06749e-06	0	1.03375e-06
Rv0094c_(-)	104156	0	0	0	0	0
Rv0094c_(-)	104423	0	0	0	0	0
Rv0094c_(-)	104463	0	0	0	0	0
Rv0094c_(-)	104471	0	0	0	0	0
Rv0094c_(-)	104490	0	0	0	0	0
Rv0094c_(-)	104561	0	0	0	0	0
Rv0094c_(-)	104586	0	0	0	0	0
Rv0094c_(-)	104610	2	0	2.06749e-06	0	1.03375e-06
Rv0095c_(-)	104805	0	0	0	0	0
Rv0095c_(-)	104951	0	0	0	0	0
Rv0095c_(-)	105088	0	0	0	0	0
Rv0095c_(-)	105095	0	0	0	0	0
Rv0095c_(-)	105111	0	0	0	0	0
Rv0095c_(-)	105145	0	0	0	0	0
Rv0095c_(-)	105176	0	0	0	0	0
Rv0095c_(-)	105187	0	0	0	0	0
Rv0095c_(-)	105197	0	0	0	0	0
Rv0095c_(-)	105207	0	0	0	0	0
IG_Rv0096	105248	0	0	0	0	0
IG_Rv0096	105258	0	0	0	0	0
IG_Rv0096	105287	0	0	0	0	0
IG_Rv0096	105318	0	0	0	0	0
Rv0096_(PPE1)	105328	0	0	0	0	0
Rv0096_(PPE1)	105330	0	0	0	0	0
Rv0096_(PPE1)	105415	0	0	0	0	0
Rv0096_(PPE1)	105425	0	0	0	0	0
Rv0096_(PPE1)	105506	0	0	0	0	0
Rv0096_(PPE1)	105527	0	0	0	0	0
Rv0096_(PPE1)	105585	0	0	0	0	0
Rv0096_(PPE1)	105602	0	0	0	0	0
Rv0096_(PPE1)	105731	0	0	0	0	0
Rv0096_(PPE1)	105773	0	0	0	0	0
Rv0096_(PPE1)	105807	0	0	0	0	0
Rv0096_(PPE1)	105862	0	0	0	0	0
Rv0096_(PPE1)	105870	0	0	0	0	0
Rv0096_(PPE1)	105876	0	0	0	0	0
Rv0096_(PPE1)	105907	0	0	0	0	0
Rv0096_(PPE1)	105932	0	0	0	0	0
Rv0096_(PPE1)	105938	0	0	0	0	0
Rv0096_(PPE1)	105981	0	0	0	0	0
Rv0096_(PPE1)	106016	0	0	0	0	0
Rv0096_(PPE1)	106031	0	0	0	0	0
Rv0096_(PPE1)	106037	0	0	0	0	0
Rv0096_(PPE1)	106040	0	0	0	0	0
Rv0096_(PPE1)	106049	0	0	0	0	0
Rv0096_(PPE1)	106104	0	0	0	0	0
Rv0096_(PPE1)	106153	0	0	0	0	0
Rv0096_(PPE1)	106322	0	0	0	0	0
Rv0096_(PPE1)	106354	0	0	0	0	0
Rv0096_(PPE1)	106366	0	0	0	0	0
Rv0096_(PPE1)	106482	0	0	0	0	0
Rv0096_(PPE1)	106490	0	0	0	0	0
Rv0096_(PPE1)	106534	0	0	0	0	0
Rv0096_(PPE1)	106600	0	0	0	0	0
Rv0096_(PPE1)	106666	5	0	5.16873e-06	0	2.58436e-06
Rv0096_(PPE1)	106687	0	0	0	0	0
Rv0097_(-)	106741	0	0	0	0	0
Rv0097_(-)	106804	0	0	0	0	0
Rv0097_(-)	106806	0	0	0	0	0
Rv0097_(-)	106828	0	0	0	0	0
Rv0097_(-)	106835	0	0	0	0	0
Rv0097_(-)	106857	0	0	0	0	0
Rv0097_(-)	106905	0	0	0	0	0
Rv0097_(-)	106925	7	0	7.23622e-06	0	3.61811e-06
Rv0097_(-)	106928	0	0	0	0	0
Rv0097_(-)	106940	0	0	0	0	0
Rv0097_(-)	107023	2	0	2.06749e-06	0	1.03375e-06
Rv0097_(-)	107030	0	0	0	0	0
Rv0097_(-)	107032	1	0	1.03375e-06	0	5.16873e-07
Rv0097_(-)	107038	0	0	0	0	0
Rv0097_(-)	107105	0	0	0	0	0
Rv0097_(-)	107225	0	0	0	0	0
Rv0097_(-)	107244	0	0	0	0	0
Rv0097_(-)	107277	0	0	0	0	0
Rv0097_(-)	107287	0	0	0	0	0
Rv0097_(-)	107327	0	0	0	0	0
Rv0097_(-)	107435	0	0	0	0	0
Rv0097_(-)	107451	0	0	0	0	0
Rv0097_(-)	107455	0	0	0	0	0
Rv0097_(-)	107465	0	0	0	0	0
Rv0097_(-)	107552	1	0	1.03375e-06	0	5.16873e-07
Rv0097_(-)	107591	0	0	0	0	0
Rv0098_(-)	107695	0	0	0	0	0
Rv0098_(-)	107716	0	0	0	0	0
Rv0098_(-)	107734	1	0	1.03375e-06	0	5.16873e-07
Rv0098_(-)	107764	0	0	0	0	0
Rv0098_(-)	107794	0	0	0	0	0
Rv0098_(-)	107796	0	0	0	0	0
Rv0098_(-)	107857	0	0	0	0	0
Rv0098_(-)	107926	0	0	0	0	0
Rv0098_(-)	107946	0	0	0	0	0
Rv0098_(-)	108058	0	0	0	0	0
Rv0098_(-)	108128	0	0	0	0	0
Rv0098_(-)	108148	0	0	0	0	0
Rv0099_(fadD10)	108178	0	0	0	0	0
Rv0099_(fadD10)	108196	0	0	0	0	0
Rv0099_(fadD10)	108271	0	0	0	0	0
Rv0099_(fadD10)	108284	0	0	0	0	0
Rv0099_(fadD10)	108343	1	0	1.03375e-06	0	5.16873e-07
Rv0099_(fadD10)	108355	0	0	0	0	0
Rv0099_(fadD10)	108392	0	0	0	0	0
Rv0099_(fadD10)	108564	0	0	0	0	0
Rv0099_(fadD10)	108585	0	0	0	0	0
Rv0099_(fadD10)	108595	0	0	0	0	0
Rv0099_(fadD10)	108691	0	0	0	0	0
Rv0099_(fadD10)	108717	0	0	0	0	0
Rv0099_(fadD10)	108806	0	0	0	0	0
Rv0099_(fadD10)	108849	0	0	0	0	0
Rv0099_(fadD10)	108853	1	0	1.03375e-06	0	5.16873e-07
Rv0099_(fadD10)	108898	0	0	0	0	0
Rv0099_(fadD10)	108951	0	0	0	0	0
Rv0099_(fadD10)	108975	0	0	0	0	0
Rv0099_(fadD10)	109023	0	0	0	0	0
Rv0099_(fadD10)	109031	0	0	0	0	0
Rv0099_(fadD10)	109069	0	0	0	0	0
Rv0099_(fadD10)	109078	0	0	0	0	0
Rv0099_(fadD10)	109103	0	0	0	0	0
Rv0099_(fadD10)	109196	1	0	1.03375e-06	0	5.16873e-07
Rv0099_(fadD10)	109214	0	0	0	0	0
Rv0099_(fadD10)	109225	0	0	0	0	0
Rv0099_(fadD10)	109243	0	0	0	0	0
[truncated: 72,606 more rows]
[truncated: 2 more columns]

## Sheet: 3. fold change and p values
Rv number	TA site	7H9 Replicate 1 Relative Abundance	7H9 Replicate 2 Relative Abundance	7H9 Mean Relative Abundance	POA Replicate 1 Relative Abundance	POA Replicate 2 Relative Abundance	POA Mean Relative Abundance	Fold change in RA POA v 7H9 by TA	mean fold change RA per TA by locus	p value by insertion site	Overall p value per locus
IG_Rv0008c_MTB000001_(ileT)_promoter	10883	0	0	5.4446e-07	7.64972e-05	0.00018648	0.000131489	241.503	242	0.252175	0.252175
Rv0066c_(icd2)	72505	4.20434e-05	8.62563e-05	6.41498e-05	1.55062e-05	1.88575e-05	1.71819e-05	0.267839	3.28	0.261208	0.429825
Rv0066c_(icd2)	73548	6.08287e-05	4.17369e-06	3.25012e-05	2.17087e-05	0.000387627	0.000204668	6.29724		0.564724
IG_Rv0211	251627	2.3258e-05	0	1.1629e-05	0.00829581	0.00493229	0.00661405	568.754	2570	0.157729	1.66301e-05
IG_Rv0211	251629	4.20434e-05	0	2.10217e-05	0.00347649	3.35245e-05	0.00175501	83.4855		0.493786
IG_Rv0211	251665	0	0	5.4446e-07	0.00120328	0.00531363	0.00325846	5984.75		0.358228
IG_Rv0211	251674	0	1.39123e-06	6.95615e-07	6.20247e-06	1.25717e-05	9.38708e-06	13.4946		0.177558
IG_Rv0211	251689	1.07345e-05	0	5.36724e-06	0.00699432	3.35245e-05	0.00351392	654.698		0.496944
IG_Rv0211	251729	7.24577e-05	0.00014747	0.000109964	0.0347214	0.0133134	0.0240174	218.412		0.268824
IG_Rv0211	251733	0.000110028	3.06071e-05	7.03177e-05	0.0292074	0.0220193	0.0256134	364.252		0.0880215
IG_Rv0211	251740	5.45669e-05	0.000100169	7.73678e-05	0.0204216	0.00900971	0.0147157	190.204		0.237479
IG_Rv0211	251744	6.26178e-06	2.08685e-05	1.35651e-05	0.0146688	0.0207265	0.0176977	1304.65		0.107733
IG_Rv0211	251761	2.95198e-05	0	1.47599e-05	0.00350336	0.00344045	0.00347191	235.226		0.00307456
IG_Rv0211	251765	4.29379e-05	0.000155818	9.93779e-05	0.040345	0.011985	0.026165	263.288		0.318248
Rv0211_(pckA)	251935	4.4727e-06	0	2.23635e-06	0.0209716	0.0364746	0.0287231	12843.8		0.167866
Rv0211_(pckA)	251988	2.41526e-05	0	1.20763e-05	0.03382	0.00891332	0.0213667	1769.31		0.335836
Rv0211_(pckA)	252039	2.68362e-05	4.17369e-06	1.55049e-05	0.0791301	0.0698483	0.0744892	4804.22		0.039524
Rv0211_(pckA)	252126	6.26178e-06	0	3.13089e-06	0.00522145	0.00431628	0.00476886	1523.17		0.0598623
Rv0211_(pckA)	252156	0.000112712	0.000105734	0.000109223	0.147894	0.207862	0.177878	1628.58		0.106389
Rv0211_(pckA)	252173	1.43126e-05	1.39123e-06	7.85194e-06	0.00942466	0.0114989	0.0104618	1332.38		0.0633418
Rv0211_(pckA)	252231	4.4727e-06	0	2.23635e-06	0.0306795	0.0414048	0.0360422	16116.5		0.0940764
Rv0211_(pckA)	252387	4.83052e-05	1.25211e-05	3.04131e-05	0.08746	0.0933133	0.0903867	2971.96		0.0207389
Rv0211_(pckA)	252426	8.9454e-07	8.34738e-06	4.62096e-06	0.0165689	0.00230481	0.00943684	2042.18		0.412318
Rv0211_(pckA)	252471	2.1469e-05	1.39123e-05	1.76906e-05	0.0343069	0.00699195	0.0206494	1167.25		0.372176
Rv0211_(pckA)	252482	4.4727e-06	0	2.23635e-06	0.000574763	0.00907466	0.00482471	2157.4		0.460045
Rv0211_(pckA)	252567	4.38325e-05	6.95615e-06	2.53943e-05	0.0524109	0.0265137	0.0394623	1553.98		0.201697
Rv0211_(pckA)	252570	1.87853e-05	2.22597e-05	2.05225e-05	0.0466405	0.0330992	0.0398698	1942.74		0.10717
Rv0211_(pckA)	252705	1.52072e-05	4.17369e-06	9.69044e-06	0.0105845	0.0119389	0.0112617	1162.15		0.0385793
Rv0211_(pckA)	252903	1.43126e-05	0	7.15632e-06	0.00350853	0.00640946	0.004959	692.954		0.182248
Rv0211_(pckA)	253194	1.78908e-06	1.39123e-06	1.59016e-06	0.00970997	0.00324978	0.00647988	4075		0.29444
Rv0211_(pckA)	253209	8.05086e-06	1.39123e-06	4.72105e-06	0.0116689	0.0202802	0.0159746	3383.69		0.167777
Rv0211_(pckA)	253462	1.78908e-06	0	8.9454e-07	0.00467356	0.00617479	0.00542418	6063.65		0.0876587
Rv0211_(pckA)	253594	3.04144e-05	5.4258e-05	4.23362e-05	0.00100894	0.000213719	0.000611327	14.4398		0.39716
Rv0495c_(-)	585465	0	0	5.4446e-07	0.000141623	0.000127812	0.000134718	247.433	295	0.032604	0.000166093
Rv0495c_(-)	585505	0	5.56492e-06	2.78246e-06	8.89021e-05	0.000155051	0.000121976	43.8376		0.158436
Rv0495c_(-)	585522	0	0	5.4446e-07	8.37334e-05	5.2382e-05	6.80577e-05	125		0.144119
Rv0495c_(-)	585598	1.52072e-05	1.39123e-06	8.29921e-06	0.000330799	3.56198e-05	0.000183209	22.0755		0.431222
Rv0495c_(-)	585643	0	0	5.4446e-07	0.000356642	0.000666299	0.000511471	939.409		0.18713
Rv0495c_(-)	585830	8.9454e-07	0	4.4727e-07	6.82272e-05	0.000188575	0.000128401	287.078		0.281671
Rv0495c_(-)	585895	0	0	5.4446e-07	0.000222255	0.000173908	0.000198082	363.813		0.0773095
Rv0495c_(-)	586068	0	2.78246e-06	1.39123e-06	0.000341136	0.000362484	0.00035181	252.877		0.01686
Rv0495c_(-)	586097	2.68362e-06	1.39123e-06	2.03743e-06	0.000734993	0.000758492	0.000746742	366.513		0.0105954
Rv0495c_(-)	586138	1.78908e-06	0	8.9454e-07	0.000283246	0.000249338	0.000266292	297.686		0.0384754
IG_Rv0667	759335	1.52072e-05	0	7.60359e-06	8.26996e-06	2.30481e-05	1.5659e-05	2.05943	13.5	0.686124	0.157042
IG_Rv0667	759521	0	0	5.4446e-07	1.24049e-05	1.4667e-05	1.3536e-05	24.8613		0.0530701
Rv0668_(rpoC)	767215	0	5.56492e-06	2.78246e-06	0.000123016	0.00208271	0.00110286	396.362	224	0.462341	0.443777
Rv0668_(rpoC)	767302	8.9454e-07	0	4.4727e-07	1.03375e-05	3.56198e-05	2.29786e-05	51.3753		0.335025
Rv0818_(-)	910981	3.93598e-05	4.59106e-05	4.26352e-05	8.26996e-06	4.81915e-05	2.82307e-05	0.662146	2.49	0.546621	0.574819
Rv0818_(-)	911385	6.26178e-06	1.11298e-05	8.69581e-06	1.34387e-05	2.93339e-05	2.13863e-05	2.45938		0.260925
Rv0818_(-)	911424	6.53014e-05	2.22597e-05	4.37806e-05	3.82486e-05	2.93339e-05	3.37913e-05	0.771833		0.662828
Rv0818_(-)	911503	6.26178e-06	9.73862e-06	8.0002e-06	3.30799e-05	8.38112e-05	5.84455e-05	7.30551		0.278857
Rv0818_(-)	911511	2.1469e-05	5.4258e-05	3.78635e-05	2.06749e-05	7.33348e-05	4.70049e-05	1.24143		0.526483
Rv0819_(-)	912160	0	1.39123e-06	6.95615e-07	1.03375e-05	2.30481e-05	1.66928e-05	23.9971	7.9	0.216483	0.4074
Rv0819_(-)	912440	3.04144e-05	1.53035e-05	2.28589e-05	1.75737e-05	5.86679e-05	3.81208e-05	1.66765		0.683274
Rv0819_(-)	912578	4.20434e-05	3.33895e-05	3.77165e-05	1.65399e-05	0.000155051	8.57954e-05	2.27475		0.631548
Rv0819_(-)	912638	5.6356e-05	1.39123e-05	3.51342e-05	0.000175737	8.1716e-05	0.000128726	3.66385		0.171168
IG_Rv0820	912722	4.65161e-05	5.4258e-05	5.0387e-05	0.000271875	0.000733348	0.000502612	9.97502	27.4	0.296015	0.429261
Rv0820_(phoT)	912761	1.52072e-05	1.53035e-05	1.52554e-05	0.00036698	0.00198842	0.0011777	77.1991		0.387682
Rv0820_(phoT)	912764	1.1629e-05	6.39966e-05	3.78128e-05	7.64972e-05	0.000255624	0.000166061	4.39165		0.292205
Rv0820_(phoT)	912940	1.43126e-05	5.98229e-05	3.70678e-05	0.00022639	0.000900971	0.000563681	15.2068		0.342767
Rv0820_(phoT)	912944	2.23635e-05	5.56492e-06	1.39642e-05	0.000166433	0.000586679	0.000376556	26.9658		0.345289
Rv0820_(phoT)	913316	5.18833e-05	1.39123e-05	3.28978e-05	0.000675036	5.44773e-05	0.000364757	11.0876		0.458617
Rv0820_(phoT)	913339	9.83994e-06	8.34738e-06	9.09366e-06	5.2721e-05	0.000192766	0.000122743	13.4977		0.354557
Rv0820_(phoT)	913419	1.52072e-05	8.34738e-06	1.17773e-05	3.20461e-05	0.000854875	0.00044346	37.6539		0.487338
Rv0820_(phoT)	913478	1.87853e-05	1.53035e-05	1.70444e-05	0.000396958	0.00132003	0.000858493	50.3679		0.320398
Rv0823c_(-)	917374	9.21376e-05	0.000127993	0.000110065	5.16873e-06	7.54301e-05	4.02994e-05	0.366141	0.366	0.153907	0.153907
IG_Rv0832	923889	1.1629e-05	4.03457e-05	2.59874e-05	6.30585e-05	0.00126345	0.000663256	25.5223	15.2	0.473247	0.241581
IG_Rv0832	923938	9.92939e-05	2.92158e-05	6.42549e-05	0.000409363	0.000228386	0.000318874	4.96265		0.136509
Rv0928_(pstS3)	1034930	4.4727e-06	0	2.23635e-06	8.06322e-05	3.56198e-05	5.8126e-05	25.9914	72.3	0.221495	0.361404
Rv0928_(pstS3)	1035142	5.36724e-06	0	2.68362e-06	0.00020985	1.25717e-05	0.000111211	41.4407		0.46091
Rv0928_(pstS3)	1035215	2.68362e-06	0	1.34181e-06	0.000150927	0.000490296	0.000320611	238.939		0.313078
Rv0928_(pstS3)	1035310	3.22034e-05	5.4258e-05	4.32307e-05	0.000148859	0.000282863	0.000215861	4.99323		0.199611
Rv0928_(pstS3)	1035499	2.68362e-06	9.73862e-06	6.21112e-06	0.000132319	0.000314292	0.000223306	35.9526		0.243806
Rv0928_(pstS3)	1035631	2.68362e-05	1.53035e-05	2.10699e-05	5.99572e-05	0.000182289	0.000121123	5.74865		0.375347
Rv0928_(pstS3)	1035714	2.77307e-05	0	1.38654e-05	1.65399e-05	0.000347817	0.000182178	13.1391		0.520476
Rv0928_(pstS3)	1035844	3.13089e-05	0	1.56544e-05	2.68774e-05	0.000427437	0.000227157	14.5107		0.5066
Rv0928_(pstS3)	1035865	0	0	5.4446e-07	7.95984e-05	0.000278672	0.000179135	329.015		0.322876
Rv0928_(pstS3)	1035952	5.18833e-05	2.50422e-05	3.84627e-05	0.000170568	0.000823445	0.000497007	12.9218		0.406053
Rv0929_(pstC2)	1036163	0	0	5.4446e-07	5.16873e-06	6.91443e-05	3.71565e-05	68.2447	49.7	0.452499	0.270125
Rv0929_(pstC2)	1036224	1.1629e-05	0	5.81451e-06	0.000124049	2.72387e-05	7.56441e-05	13.0095		0.348668
Rv0929_(pstC2)	1036363	0	2.78246e-06	1.39123e-06	2.17087e-05	4.60962e-05	3.39024e-05	24.3687		0.204224
Rv0929_(pstC2)	1036409	2.50471e-05	1.39123e-05	1.94797e-05	0.000140589	0.000240957	0.000190773	9.79344		0.200318
Rv0929_(pstC2)	1036616	0	0	5.4446e-07	1.24049e-05	0.000209528	0.000110967	203.81		0.462353
Rv0929_(pstC2)	1036848	7.15632e-06	8.34738e-06	7.75185e-06	0.000121982	0.000228386	0.000175184	22.599		0.193805
Rv0929_(pstC2)	1036914	8.9454e-07	2.64334e-05	1.3664e-05	1.86074e-05	0.000138289	7.8448e-05	5.74123		0.400018
Rv0930_(pstA1)	1037253	7.15632e-06	3.6172e-05	2.16642e-05	0.000315292	0.0011084	0.000711848	32.8583	60.4	0.32185	0.137263
Rv0930_(pstA1)	1037265	4.4727e-06	0	2.23635e-06	7.13284e-05	5.86679e-05	6.49982e-05	29.0644		0.0414679
Rv0930_(pstA1)	1037334	1.25236e-05	0	6.26178e-06	1.44724e-05	2.30481e-05	1.87603e-05	2.996		0.446297
Rv0930_(pstA1)	1037375	8.9454e-07	5.56492e-06	3.22973e-06	0.000207783	0.00158194	0.00089486	277.069		0.416923
Rv0930_(pstA1)	1037411	1.43126e-05	1.8086e-05	1.61993e-05	7.54634e-05	0.000980591	0.000528027	32.5957		0.459608
Rv0930_(pstA1)	1037455	7.15632e-06	0	3.57816e-06	1.55062e-05	1.4667e-05	1.50866e-05	4.21629		0.170525
Rv0930_(pstA1)	1037577	7.15632e-06	6.95615e-06	7.05624e-06	0.000179872	0.0004442	0.000312036	44.2213		0.260505
Rv1080c_(greA)	1205330	1.78908e-06	0	8.9454e-07	8.06322e-05	0.000259815	0.000170223	190.292	249	0.312435	0.0440875
Rv1080c_(greA)	1205367	0	1.39123e-06	6.95615e-07	0.000127151	2.93339e-05	7.82423e-05	112.479		0.362285
Rv1080c_(greA)	1205430	0	0	5.4446e-07	0.00023466	0.000270291	0.000252476	463.718		0.0448476
Rv1080c_(greA)	1205511	0	0	5.4446e-07	0.000420734	0.0002221	0.000321417	590.341		0.19079
Rv1080c_(greA)	1205514	8.9454e-07	1.39123e-06	1.14289e-06	0.000322529	0.000291244	0.000306886	268.519		0.0330578
Rv1080c_(greA)	1205649	0	0	5.4446e-07	8.78684e-05	3.56198e-05	6.17441e-05	113.404		0.254817
IG_Rv1081c	1205936	2.41526e-05	2.50422e-05	2.45974e-05	2.48099e-05	2.30481e-05	2.3929e-05	0.972827		0.702712
Rv1094_(desA2)	1222557	0	0	5.4446e-07	7.23622e-06	1.25717e-05	9.90395e-06	18.1904	18.2	0.167505	0.167505
Rv1099c_(glpX)	1227749	9.83994e-06	1.53035e-05	1.25717e-05	1.65399e-05	2.72387e-05	2.18893e-05	1.74115	2.09	0.17435	0.0713587
Rv1099c_(glpX)	1228241	5.36724e-06	3.06071e-05	1.79872e-05	3.10124e-05	5.02867e-05	4.06496e-05	2.25992		0.0833105
Rv1099c_(glpX)	1228400	1.78908e-06	8.34738e-06	5.06823e-06	1.03375e-05	1.25717e-05	1.14546e-05	2.26007		0.207812
Rv1197_(esxK)	1340910	7.42468e-05	4.73018e-05	6.07743e-05	4.96198e-05	1.67622e-05	3.3191e-05	0.546135	0.546	0.0679712	0.0679712
IG_Rv1221	1364377	6.35123e-05	0.000168339	0.000115926	0.000181939	1.25717e-05	9.72555e-05	0.838947	466	0.913834	0.756804
Rv1221_(sigE)	1364490	5.00942e-05	1.66948e-05	3.33945e-05	0.000476557	8.1716e-05	0.000279136	8.35875		0.403679
Rv1221_(sigE)	1364519	5.36724e-06	0	2.68362e-06	0.000166433	6.49537e-05	0.000115693	43.1109		0.255967
Rv1221_(sigE)	1364762	0	0	5.4446e-07	0.000947945	3.98103e-05	0.000493878	907.096		0.47328
Rv1221_(sigE)	1364818	0	0	5.4446e-07	0.00037525	1.25717e-05	0.000193911	356.152		0.47868
Rv1221_(sigE)	1364898	0	0	5.4446e-07	0.00106062	1.88575e-05	0.00053974	991.331		0.488682
Rv1221_(sigE)	1364940	0	0	5.4446e-07	0.000865245	1.4667e-05	0.000439956	808.059		0.48921
Rv1221_(sigE)	1365085	0	0	5.4446e-07	0.000995497	4.60962e-05	0.000520797	956.538		0.470543
Rv1221_(sigE)	1365126	3.57816e-06	0	1.78908e-06	0.00040833	1.88575e-05	0.000213594	119.387		0.470361
Rv1248c_(kgd)	1389744	8.9454e-07	8.34738e-06	4.62096e-06	9.30371e-06	1.67622e-05	1.3033e-05	2.8204	4.73	0.000215358	0.00707241
Rv1248c_(kgd)	1389897	8.9454e-07	1.39123e-06	1.14289e-06	6.20247e-06	1.88575e-05	1.253e-05	10.9635		0.31218
Rv1248c_(kgd)	1390425	2.1469e-05	1.39123e-06	1.14301e-05	7.23622e-06	1.4667e-05	1.09516e-05	0.958137		0.977861
Rv1248c_(kgd)	1390758	4.4727e-06	0	2.23635e-06	6.20247e-06	1.25717e-05	9.38708e-06	4.1975		0.412952
Rv1296_(thrB)	1452930	0	0	5.4446e-07	1.96412e-05	0.000199052	0.000109346	200.835	201	0.437385	0.437385
Rv1339_(-)	1505927	8.05086e-06	9.73862e-06	8.89474e-06	0.000191243	0.000551059	0.000371151	41.727	68.8	0.292259	0.0105036
Rv1339_(-)	1505959	1.1629e-05	1.25211e-05	1.2075e-05	0.000210884	0.000155051	0.000182967	15.1525		0.104704
Rv1339_(-)	1506030	0	1.39123e-06	6.95615e-07	4.65186e-05	3.98103e-05	4.31644e-05	62.0522		0.0605235
Rv1339_(-)	1506231	1.78908e-06	2.08685e-05	1.13288e-05	4.23836e-05	0.000276577	0.00015948	14.0775		0.399771
Rv1339_(-)	1506279	0	0	5.4446e-07	8.26996e-06	2.93339e-05	1.88019e-05	34.5332		0.325062
Rv1339_(-)	1506362	3.57816e-06	0	1.78908e-06	0.000102341	3.77151e-05	7.00279e-05	39.1419		0.267771
Rv1339_(-)	1506367	0	1.39123e-06	6.95615e-07	4.54848e-05	0.000148765	9.71249e-05	139.624		0.309421
Rv1339_(-)	1506444	6.26178e-06	6.95615e-06	6.60897e-06	0.000159197	0.00022629	0.000192744	29.1639		0.112368
Rv1339_(-)	1506446	1.43126e-05	0	7.15632e-06	6.5126e-05	2.72387e-05	4.61823e-05	6.45336		0.186737
Rv1339_(-)	1506553	1.78908e-06	8.34738e-06	5.06823e-06	0.000187108	0.000173908	0.000180508	35.6156		0.0358101
Rv1339_(-)	1506578	0	0	5.4446e-07	2.68774e-05	5.2382e-05	3.96297e-05	72.7872		0.198194
Rv1339_(-)	1506623	0	0	5.4446e-07	9.92396e-05	0.000165527	0.000132383	243.146		0.156175
Rv1339_(-)	1506700	8.9454e-07	0	4.4727e-07	3.72148e-05	0.000106859	7.20371e-05	161.059		0.291419
Rv1539_(lspA)	1742796	1.78908e-06	4.17369e-05	2.1763e-05	0.000675036	0.000421151	0.000548094	25.1847	20	0.173291	0.0330024
Rv1539_(lspA)	1742826	7.15632e-06	1.8086e-05	1.26212e-05	0.000190209	0.000184385	0.000187297	14.8399		0.0305076
Rv1540_(-)	1743283	0	0	5.4446e-07	0.000231559	0.000278672	0.000255116	468.566	251	0.0586175	0.0488052
Rv1540_(-)	1743306	1.78908e-06	0	8.9454e-07	0.000116813	0.000540582	0.000328698	367.449		0.366532
Rv1540_(-)	1743473	0	0	5.4446e-07	0.000148859	0.000163432	0.000156146	286.79		0.0296852
Rv1540_(-)	1743480	0	1.39123e-06	6.95615e-07	7.64972e-05	0.000362484	0.00021949	315.534		0.367098
Rv1540_(-)	1743603	0	0	5.4446e-07	6.9261e-05	1.4667e-05	4.1964e-05	77.0745		0.36715
Rv1540_(-)	1743622	2.68362e-06	0	1.34181e-06	2.37761e-05	0.00030172	0.000162748	121.29		0.455568
Rv1540_(-)	1743751	1.78908e-06	1.39123e-06	1.59016e-06	0.000134387	0.000238862	0.000186624	117.362		0.175801
Rv1595_(nadB)	1797289	0	0	5.4446e-07	0.000125083	0.00190042	0.00101275	1860.1	1700	0.458159	0.190904
Rv1595_(nadB)	1797371	0	0	5.4446e-07	0.000706048	0.000980591	0.00084332	1548.91		0.102725
Rv1957_(-)	2202875	2.95198e-05	2.08685e-05	2.51941e-05	0.000322529	0.000609727	0.000466128	18.5014	39.5	0.206062	0.0354489
Rv1957_(-)	2202957	1.52072e-05	2.08685e-05	1.80378e-05	0.000263605	0.00198842	0.00112601	62.4251		0.420052
Rv1957_(-)	2202964	2.86253e-05	2.64334e-05	2.75293e-05	0.000320461	0.000431628	0.000376044	13.6598		0.102635
Rv1957_(-)	2203000	1.07345e-05	3.19983e-05	2.13664e-05	0.000449679	0.000626489	0.000538084	25.1837		0.0951059
Rv1957_(-)	2203012	2.68362e-06	0	1.34181e-06	0.000171602	3.56198e-05	0.000103611	77.2172		0.367694
Rv1957_(-),Rv1958c_(-)	2203018	5.36724e-06	1.66948e-05	1.1031e-05	0.000348372	0.00116917	0.000758769	68.7852		0.315841
Rv1957_(-),Rv1958c_(-)	2203064	5.18833e-05	9.87774e-05	7.53304e-05	0.00084457	0.000798302	0.000821436	10.9044		0.0396941
Rv2198c_(mmpS3)	2462310	5.36724e-06	1.25211e-05	8.94416e-06	1.55062e-05	5.2382e-05	3.39441e-05	3.79511	11.3	0.341433	0.116124
Rv2198c_(mmpS3)	2462799	0	0	5.4446e-07	1.03375e-05	1.25717e-05	1.14546e-05	21.0384		0.061891
Rv2198c_(mmpS3)	2462808	4.4727e-06	0	2.23635e-06	5.16873e-06	1.67622e-05	1.09655e-05	4.9033		0.47358
Rv2198c_(mmpS3)	2462814	0	0	5.4446e-07	6.20247e-06	1.04764e-05	8.33944e-06	15.3169		0.159696
IG_Rv2215	2481862	1.1629e-05	1.53035e-05	1.34663e-05	5.16873e-06	1.04764e-05	7.82257e-06	0.5809	0.581	0.0914765	0.0914765
IG_Rv2241	2512406	1.52072e-05	1.8086e-05	1.66466e-05	6.0991e-05	8.80018e-05	7.44964e-05	4.47517	83.8	0.130906	0.000553028
IG_Rv2241	2512444	0.000245998	3.19983e-05	0.000138998	0.000205715	0.0013326	0.000769157	5.53357		0.519712
Rv2241_(aceE)	2512547	2.68362e-06	0	1.34181e-06	0.000230525	2.72387e-05	0.000128882	96.0508		0.424251
Rv2241_(aceE)	2512637	8.9454e-07	1.11298e-05	6.01219e-06	3.51474e-05	0.00304863	0.00154189	256.461		0.492821
Rv2241_(aceE)	2512656	0	0	5.4446e-07	0.000158163	0.000823445	0.000490804	901.451		0.379193
Rv2241_(aceE)	2512702	8.9454e-07	2.22597e-05	1.15771e-05	5.16873e-06	3.77151e-05	2.14419e-05	1.85209		0.328235
Rv2241_(aceE)	2512709	6.26178e-05	0	3.13089e-05	0.000875583	0.00110631	0.000990945	31.6506		0.0965544
Rv2241_(aceE)	2512862	1.78908e-06	8.34738e-06	5.06823e-06	0.000873515	0.00127393	0.00107372	211.854		0.116013
Rv2241_(aceE)	2512883	4.74106e-05	3.06071e-05	3.90088e-05	0.00124256	0.00187947	0.00156101	40.0169		0.13467
Rv2241_(aceE)	2512976	1.78908e-05	1.94772e-05	1.8684e-05	0.000256369	0.00134098	0.000798674	42.7464		0.386339
Rv2241_(aceE)	2513069	1.52072e-05	0	7.60359e-06	0.000167467	0.000161337	0.000164402	21.6216		0.0184218
Rv2241_(aceE)	2513147	1.07345e-05	2.50422e-05	1.78883e-05	0.000720521	0.000808778	0.00076465	42.7458		0.0314958
Rv2241_(aceE)	2513168	4.38325e-05	1.53035e-05	2.9568e-05	0.000396958	0.00317435	0.00178565	60.3915		0.429131
Rv2241_(aceE)	2513485	4.20434e-05	6.39966e-05	5.302e-05	0.000630585	0.002353	0.00149179	28.1364		0.339785
Rv2241_(aceE)	2513504	2.77307e-05	6.95615e-06	1.73434e-05	0.000136454	8.1716e-05	0.000109085	6.28971		0.116523
Rv2241_(aceE)	2513513	8.9454e-05	2.50422e-05	5.72481e-05	0.00189692	0.00457609	0.00323651	56.5348		0.259325
Rv2241_(aceE)	2513515	5.6356e-05	3.6172e-05	4.6264e-05	0.00117537	0.000764777	0.000970073	20.9682		0.13257
Rv2241_(aceE)	2513534	2.77307e-05	2.08685e-05	2.42996e-05	0.00011578	3.35245e-05	7.4652e-05	3.07215		0.409115
Rv2241_(aceE)	2513605	7.7825e-05	1.39123e-06	3.96081e-05	0.000412464	0.00210157	0.00125702	31.7363		0.399407
Rv2241_(aceE)	2513636	0	1.94772e-05	9.73862e-06	9.09696e-05	1.04764e-05	5.0723e-05	5.20844		0.562785
Rv2241_(aceE)	2513657	6.26178e-06	1.25211e-05	9.39143e-06	7.23622e-06	5.86679e-05	3.2952e-05	3.50874		0.486559
Rv2241_(aceE)	2513791	1.61017e-05	6.12142e-05	3.86579e-05	0.000616112	0.00332312	0.00196961	50.9498		0.384192
Rv2241_(aceE)	2513852	1.87853e-05	0	9.39267e-06	0.000522042	0.000590869	0.000556455	59.2436		0.0508693
Rv2241_(aceE)	2513864	1.52072e-05	4.45194e-05	2.98633e-05	0.000152994	0.00044839	0.000300692	10.069		0.29069
Rv2241_(aceE)	2513867	4.56215e-05	1.25211e-05	2.90713e-05	0.000946911	0.00203242	0.00148967	51.2418		0.232815
Rv2241_(aceE)	2513900	1.25236e-05	7.09528e-05	4.17382e-05	0.000149893	0.00130117	0.000725531	17.3829		0.429206
Rv2241_(aceE)	2513990	3.3098e-05	5.84317e-05	4.57648e-05	0.000654361	0.00176632	0.00121034	26.447		0.277896
Rv2241_(aceE)	2514096	0	0	5.4446e-07	7.64972e-05	4.81915e-05	6.23443e-05	114.507		0.142111
Rv2241_(aceE)	2514164	9.75049e-05	7.37352e-05	8.562e-05	0.00131906	0.00175794	0.0015385	17.9689		0.100518
Rv2241_(aceE)	2514166	1.07345e-05	0	5.36724e-06	0.000145758	1.25717e-05	7.91649e-05	14.7496		0.440896
Rv2241_(aceE)	2514185	6.6196e-05	8.90388e-05	7.76174e-05	0.0015868	0.0111532	0.00636999	82.0691		0.413051
Rv2241_(aceE)	2514187	8.05086e-06	1.11298e-05	9.59035e-06	0.000377317	3.56198e-05	0.000206468	21.5288		0.457841
Rv2241_(aceE)	2514218	3.04144e-05	0	1.52072e-05	0.000567526	0.0010665	0.000817012	53.7254		0.202991
Rv2241_(aceE)	2514305	6.26178e-05	1.66948e-05	3.96563e-05	0.00117123	0.00312616	0.0021487	54.183		0.281971
Rv2241_(aceE)	2514338	4.29379e-05	3.47808e-05	3.88593e-05	0.00181939	0.00239281	0.0021061	54.1981		0.0889662
Rv2241_(aceE)	2514347	1.25236e-05	3.19983e-05	2.22609e-05	0.000347339	0.000567821	0.00045758	20.5553		0.144448
Rv2241_(aceE)	2514379	8.9454e-07	2.50422e-05	1.29683e-05	0.000399026	0.00179356	0.00109629	84.5361		0.359033
Rv2241_(aceE)	2514524	4.4727e-06	1.66948e-05	1.05837e-05	0.000829064	0.00192347	0.00137627	130.036		0.240153
Rv2241_(aceE)	2514542	2.68362e-06	0	1.34181e-06	0.000103375	0.000282863	0.000193119	143.924		0.282286
Rv2241_(aceE)	2514614	5.72506e-05	5.84317e-05	5.78411e-05	0.00108957	0.00179985	0.00144471	24.9772		0.159337
Rv2241_(aceE)	2514626	2.95198e-05	4.59106e-05	3.77152e-05	0.000287381	0.000733348	0.000510365	13.5321		0.271541
Rv2241_(aceE)	2514638	4.91997e-05	2.78246e-06	2.59911e-05	0.00177494	0.000827636	0.00130129	50.0667		0.216151
Rv2241_(aceE)	2514691	1.78908e-06	0	8.9454e-07	0.000539615	0.000970115	0.000754865	843.858		0.177736
Rv2241_(aceE)	2514695	0.000158334	0.000198946	0.00017864	0.00339379	0.00389932	0.00364655	20.4129		0.0426098
Rv2241_(aceE)	2514701	0	4.17369e-06	2.08685e-06	0.000246031	1.88575e-05	0.000132444	63.4663		0.46205
Rv2241_(aceE)	2514849	2.41526e-05	0	1.20763e-05	0.000162298	0.000567821	0.00036506	30.2294		0.348068
Rv2241_(aceE)	2514917	2.1469e-05	2.92158e-05	2.53424e-05	0.00112472	0.00131165	0.00121818	48.0689		0.0477257
Rv2241_(aceE)	2515019	0.000113607	4.45194e-05	7.9063e-05	0.00197032	0.00561116	0.00379074	47.9458		0.295047
Rv2347c_(esxP)	2626265	5.09888e-05	4.86931e-05	4.98409e-05	1.75737e-05	1.25717e-05	1.50727e-05	0.302416	0.302	0.0247641	0.0247641
IG_Rv2349c	2627151	6.26178e-05	6.39966e-05	6.33072e-05	1.24049e-05	3.56198e-05	2.40124e-05	0.379299	0.379	0.172532	0.172532
Rv2357c_(glyS)	2640706	5.36724e-06	9.73862e-06	7.55293e-06	5.16873e-06	2.93339e-05	1.72513e-05	2.28406	2.28	0.506449	0.506449
Rv2397c_(cysA1)	2694142	0	0	5.4446e-07	2.79111e-05	1.88575e-05	2.33843e-05	42.9496	32.3	0.121733	0.033277
Rv2397c_(cysA1)	2694189	8.9454e-07	0	4.4727e-07	2.48099e-05	1.67622e-05	2.07861e-05	46.4732		0.110816
Rv2397c_(cysA1)	2694710	2.68362e-06	0	1.34181e-06	3.41136e-05	2.72387e-05	3.06761e-05	22.8618		0.0454035
Rv2397c_(cysA1)	2694956	8.9454e-07	4.17369e-06	2.53412e-06	6.9261e-05	1.67622e-05	4.30116e-05	16.973		0.384075
Rv2398c_(cysW)	2695016	8.05086e-06	0	4.02543e-06	7.44297e-05	1.25717e-05	4.35007e-05	10.8065	20.4	0.38084	0.0466315
Rv2398c_(cysW)	2695086	0	0	5.4446e-07	2.58436e-05	1.25717e-05	1.92077e-05	35.2784		0.21177
Rv2398c_(cysW)	2695218	0	0	5.4446e-07	1.55062e-05	1.88575e-05	1.71819e-05	31.5576		0.061891
Rv2398c_(cysW)	2695328	0	8.34738e-06	4.17369e-06	1.34387e-05	1.88575e-05	1.61481e-05	3.86902		0.0774636
Rv2399c_(cysT)	2695843	8.9454e-07	0	4.4727e-07	1.65399e-05	5.2382e-05	3.4461e-05	77.0474	40.7	0.315225	0.26356
Rv2399c_(cysT)	2696255	0	6.95615e-06	3.47808e-06	7.23622e-06	2.30481e-05	1.51422e-05	4.3536		0.230972
Rv2400c_(subI)	2696662	0	0	5.4446e-07	6.20247e-06	1.88575e-05	1.253e-05	23.0136	54	0.297704	0.251451
Rv2400c_(subI)	2697089	0	0	5.4446e-07	8.26996e-05	1.04764e-05	4.6588e-05	85.5674		0.41978
Rv2400c_(subI)	2697209	0	0	5.4446e-07	2.17087e-05	1.04764e-05	1.60925e-05	29.5569		0.213761
Rv2400c_(subI)	2697439	8.9454e-07	0	4.4727e-07	8.89021e-05	3.35245e-05	6.12133e-05	136.86		0.268298
Rv2400c_(subI)	2697446	2.68362e-06	1.39123e-06	2.03743e-06	6.71935e-05	4.19056e-05	5.45495e-05	26.7738		0.142998
Rv2400c_(subI)	2697548	0	0	5.4446e-07	6.82272e-05	1.04764e-05	3.93518e-05	72.2768		0.403004
Rv2400c_(subI)	2697650	8.9454e-06	8.34738e-06	8.64639e-06	5.58223e-05	1.04764e-05	3.31493e-05	3.83389		0.471106
Rv2444c_(rne)	2744404	0	0	5.4446e-07	5.16873e-06	3.98103e-05	2.24895e-05	41.3061	135	0.417805	0.509707
Rv2444c_(rne)	2744644	0	0	5.4446e-07	1.44724e-05	0.000234671	0.000124572	228.799		0.460789
Rv2643_(arsC)	2967435	1.78908e-06	1.25211e-05	7.15508e-06	1.65399e-05	7.54301e-05	4.5985e-05	6.42691	6.43	0.353375	0.353375
IG_Rv2645	2969598	3.13089e-05	1.39123e-06	1.63501e-05	8.26996e-06	4.19056e-05	2.50878e-05	1.53442	1.53	0.829169	0.829169
Rv2690c_(-)	3007404	6.26178e-06	5.56492e-06	5.91335e-06	0.000228458	0.000678871	0.000453664	76.7187	628	0.297075	0.0709029
Rv2690c_(-)	3007464	0	0	5.4446e-07	0.000331832	0.000530106	0.000430969	791.553		0.143939
Rv2690c_(-)	3007626	1.78908e-06	0	8.9454e-07	0.000740162	0.0028873	0.00181373	2027.56		0.340612
Rv2690c_(-)	3007700	0	0	5.4446e-07	8.89021e-05	0.00103088	0.00055989	1028.34		0.445234
Rv2690c_(-)	3007749	1.1629e-05	0	5.81451e-06	0.000501367	0.00325607	0.00187872	323.108		0.40496
Rv2690c_(-)	3008007	8.9454e-07	5.56492e-06	3.22973e-06	0.000760837	0.00177051	0.00126567	391.882		0.241161
Rv2690c_(-)	3008136	0	4.17369e-06	2.08685e-06	0.000835266	0.00264424	0.00173976	833.677		0.304929
Rv2690c_(-)	3008247	1.78908e-06	0	8.9454e-07	0.000130252	0.000576202	0.000353227	394.87		0.360351
Rv2690c_(-)	3008386	2.68362e-06	0	1.34181e-06	0.000397992	0.00210995	0.00125397	934.536		0.382093
Rv2690c_(-)	3008676	8.9454e-07	0	4.4727e-07	0.000144724	0.00109374	0.00061923	1384.47		0.41676
Rv2690c_(-)	3008778	0	0	5.4446e-07	1.55062e-05	0.000203242	0.000109374	200.886		0.451524
Rv2690c_(-)	3008847	0	0	5.4446e-07	1.55062e-05	0.00122364	0.000619575	1137.96		0.491933
Rv2690c_(-)	3008916	3.57816e-06	2.78246e-06	3.18031e-06	1.13712e-05	0.000358293	0.000184832	58.1176		0.486047
Rv2690c_(-)	3008962	0	1.8086e-05	9.043e-06	0.000911764	0.000959639	0.000935701	103.472		0.0102317
Rv2690c_(-)	3009056	3.57816e-06	6.95615e-06	5.26716e-06	0.000484827	0.000310102	0.000397464	75.4608		0.14214
Rv2690c_(-)	3009072	7.15632e-06	0	3.57816e-06	0.000793917	0.00119641	0.000995161	278.121		0.129677
Rv2691_(ceoB)	3009664	3.75707e-05	2.78246e-05	3.26976e-05	1.65399e-05	1.88575e-05	1.76987e-05	0.541284	0.623	0.243418	0.494273
Rv2691_(ceoB)	3009914	3.3098e-05	9.73862e-06	2.14183e-05	1.13712e-05	1.88575e-05	1.51144e-05	0.705675		0.75298
Rv2705c_(-)	3020164	0.000143126	2.64334e-05	8.47799e-05	0.000820794	3.14292e-05	0.000426112	5.02609	5.03	0.495307	0.495307
Rv2706c_(-)	3020303	1.78908e-05	1.25211e-05	1.52059e-05	0.00474799	0.015394	0.010071	662.308	2160	0.310071	0.351336
Rv2706c_(-)	3020354	2.3258e-05	0	1.1629e-05	0.0162815	0.0689704	0.0426259	3665.48		0.352621
Rv2840c_(-)	3148155	0	0	5.4446e-07	1.75737e-05	0.000194861	0.000106217	195.088	158	0.442741	0.435679
Rv2840c_(-)	3148172	0	0	5.4446e-07	2.68774e-05	0.000104764	6.58207e-05	120.892		0.340122
IG_Rv2941	3282748	8.05086e-06	8.34738e-06	8.19912e-06	1.65399e-05	1.04764e-05	1.35082e-05	1.64751	1.65	0.343565	0.343565
Rv2987c_(leuD)	3344044	4.4727e-06	0	2.23635e-06	0.000170568	2.72387e-05	9.89033e-05	44.2253	44.2	0.396519	0.396519
Rv3024c_(trmU)	3383448	0	1.39123e-06	6.95615e-07	2.37761e-05	1.67622e-05	2.02692e-05	29.1385	29.1	0.134642	0.134642
Rv3200c_(-)	3573224	4.20434e-05	2.08685e-05	3.14559e-05	1.13712e-05	1.4667e-05	1.30191e-05	0.413883	0.414	0.372996	0.372996
Rv3256c_(-)	3636296	1.78908e-06	6.95615e-06	4.37262e-06	0.00599159	0.00190251	0.00394705	902.675	3600	0.304881	0.345132
Rv3256c_(-)	3636392	1.78908e-06	0	8.9454e-07	0.00515736	1.04764e-05	0.00258392	2888.54		0.498706
Rv3256c_(-)	3636914	8.9454e-07	1.39123e-06	1.14289e-06	0.00462911	0.0179628	0.011296	9883.74		0.339451
Rv3256c_(-)	3637081	1.25236e-05	1.39123e-06	6.9574e-06	0.00641129	0.00341531	0.0049133	706.198		0.187987
Rv3256c_(-)	3637161	0	0	5.4446e-07	0.00059337	0.00335874	0.00197605	3629.38		0.38868
Rv3320c_(-)	3707906	1.96799e-05	2.78246e-06	1.12312e-05	3.82486e-05	0.000136193	8.72209e-05	7.76597	7.77	0.411958	0.411958
IG_Rv3597c	4040794	1.1629e-05	1.66948e-05	1.41619e-05	0.00155992	1.04764e-05	0.000785199	55.4445	55.4	0.502557	0.502557
Rv3601c_(panD)	4043885	3.48871e-05	2.08685e-05	2.78778e-05	0.0131162	0.0182855	0.0157008	563.203	563	0.104328	0.104328
IG_Rv3661_(ncRv13660c)	4099454	8.9454e-07	0	4.4727e-07	0.00164159	0.000276577	0.000959083	2144.3	972	0.393682	0.468312
IG_Rv3661_(ncRv13660c)	4099476	5.36724e-06	1.39123e-06	3.37924e-06	0.000737061	7.54301e-05	0.000406245	120.218		0.4358
IG_Rv3661_(ncRv13660c)	4099483	1.78908e-06	4.17369e-06	2.98139e-06	0.00282523	0.00129069	0.00205796	690.269		0.227814
IG_Rv3661_(ncRv13660c)	4099486	0	2.78246e-06	1.39123e-06	0.00455365	0.000588774	0.00257121	1848.16		0.418524
IG_Rv3661_(ncRv13660c)	4099488	8.9454e-06	3.75632e-05	2.32543e-05	0.00254095	0.00011105	0.001326	57.0216		0.481528
Rv3676_(crp)	4116618	8.9454e-07	0	4.4727e-07	0.000384553	0.00025772	0.000321136	717.992	369	0.123435	0.0643808
Rv3676_(crp)	4116682	1.78908e-06	0	8.9454e-07	2.17087e-05	1.4667e-05	1.81878e-05	20.332		0.0959494
Rv3680_(-)	4120221	7.15632e-06	6.95615e-06	7.05624e-06	3.41136e-05	2.51434e-05	2.96285e-05	4.19891	4.2	0.122152	0.122152
Rv3729_(-)	4179927	4.65161e-05	1.25211e-05	2.95186e-05	8.26996e-06	3.14292e-05	1.98496e-05	0.672444	0.672	0.792299	0.792299
Rv3810_(pirG)	4273955	7.15632e-06	3.33895e-05	2.02729e-05	2.27424e-05	2.09528e-05	2.18476e-05	1.07767	2.15	0.928752	0.438769
Rv3810_(pirG)	4274079	8.9454e-07	5.56492e-06	3.22973e-06	6.20247e-06	1.4667e-05	1.04347e-05	3.23083		0.1639
IG_Rv3917c	4405207	1.1629e-05	3.06071e-05	2.1118e-05	0.00334003	0.000377151	0.00185859	88.0096	131	0.433955	0.198813
IG_Rv3917c	4405453	3.39925e-05	3.47808e-05	3.43866e-05	0.000295651	0.000180194	0.000237923	6.91904		0.177083
Rv3917c_(parB)	4405482	0	1.39123e-06	6.95615e-07	0.000266706	0.000148765	0.000207736	298.636		0.178626

## Sheet: 4. log2 change v -log10 p value
Rv number	Mean fold change RA per TA site by locus	overall p value per locus	log2 fold change in relative abundance	neg log10 overall p value per locus
IG_Rv0008c_MTB000001_(ileT)_promoter	241.503	0.252175	7.9159	0.598298
Rv0066c_(icd2)	3.28254	0.429825	1.71481	0.366709
Rv0211_(pckA)	2570.88	1.66301e-05	11.328	4.7791
Rv0495c	294.572	0.000166093	8.20248	3.77965
IG_Rv0667_MTB000115_(ncRv10666)	13.4603	0.157042	3.75064	0.803984
Rv0668_(rpoC)	223.869	0.443777	7.80651	0.352835
Rv0818	2.48806	0.574819	1.31502	0.240469
Rv0819_(mshD)	7.90084	0.4074	2.98201	0.389979
Rv0820_(phoT)	27.3717	0.429261	4.77461	0.367279
Rv0823c	0.366141	0.153907	-1.44953	0.812741
IG_Rv0832_MTB000010_(lysT)_promoter	15.2425	0.241581	3.93002	0.616938
Rv0928_(pstS3)	72.2652	0.361404	6.17523	0.442007
Rv0929_(pstC2)	49.6524	0.270125	5.63379	0.568435
Rv0930_(pstA1)	60.4316	0.137263	5.91723	0.862446
Rv1080c_(greA)	248.532	0.0440875	7.95729	1.35568
Rv1094_(desA2)	18.1904	0.167505	4.18511	0.775973
Rv1099c_(glpX)	2.08705	0.0713587	1.06146	1.14655
Rv1197_(esxK)	0.546135	0.0679712	-0.872669	1.16767
Rv1221 (sigE)	465.653	0.756804	8.86311	0.121017
Rv1248c_(kgd)	4.73488	0.00707241	2.24333	2.15043
Rv1296_(thrB)	200.835	0.437385	7.64986	0.359136
Rv1339	68.8103	0.0105036	6.10455	1.97866
Rv1539_(lspA)	20.0123	0.0330024	4.32281	1.48145
Rv1540	250.581	0.0488052	7.96913	1.31153
Rv1595_(nadB)	1704.51	0.190904	10.7351	0.719184
Rv1957	39.5253	0.0354489	5.3047	1.4504
Rv2198c_(mmpS3)	11.2634	0.116124	3.49357	0.935078
IG_Rv2215_(dlaT)_promoter	0.5809	0.0914765	-0.783637	1.03869
Rv2241_(aceE)	83.7954	0.000553028	6.3888	3.25725
Rv2347c_(esxP)	0.302416	0.0247641	-1.7254	1.60618
IG_Rv2349c_Rv2348c_promoter	0.379299	0.172532	-1.39859	0.763131
Rv2357c_(glyS)	2.28406	0.506449	1.1916	0.295464
Rv2397c_(cysA1)	32.3144	0.033277	5.0141	1.47786
Rv2398c_(cysW)	20.3779	0.0466315	4.34893	1.33132
Rv2399c_(cysT)	40.7005	0.26356	5.34697	0.57912
Rv2400c_(subI)	53.9832	0.251451	5.75444	0.599547
Rv2444c_(rne)	135.053	0.509707	7.07738	0.292679
Rv2643_(arsC)	6.42691	0.353375	2.68412	0.451764
IG_Rv2645_MTB000035_(valT)_promoter	1.53442	0.829169	0.617689	0.0813571
Rv2690c	627.546	0.0709029	9.29358	1.14934
Rv2691_(ceoB)	0.62348	0.494273	-0.681585	0.306033
Rv2705c	5.02609	0.495307	2.32944	0.305126
Rv2706c	2163.89	0.351336	11.0794	0.454277
Rv2840c	157.99	0.435679	7.30369	0.360834
IG_Rv2941_Rv2940c_(mas)_promoter	1.64751	0.343565	0.72029	0.463991
Rv2987c_(leuD)	44.2253	0.396519	5.4668	0.401736
Rv3024c_(trmU)	29.1385	0.134642	4.86486	0.870819
Rv3200c	0.413883	0.372996	-1.2727	0.428295
Rv3256c	3602.11	0.345132	11.8146	0.462015
Rv3320c	7.76597	0.411958	2.95717	0.385147
IG_Rv3597c_Rv3596c_(clpC1)_promoter	55.4445	0.502557	5.79297	0.298815
Rv3601c_(panD)	563.203	0.104328	9.13751	0.981601
IG_Rv3661_MTB000159_(ncRv13660c)	971.994	0.468312	9.9248	0.329465
Rv3676_(crp)	369.162	0.0643808	8.52811	1.19124
Rv3680	4.19891	0.122152	2.07001	0.913098
Rv3729	0.672444	0.792299	-0.572514	0.101111
Rv3810_(pirG)	2.15425	0.438769	1.10719	0.357764
IG_Rv3917c_Rv3916c_promoter	131.188	0.198813	7.03549	0.701556
